# Supplementary material for: Nfat5 is involved in the hyperosmotic regulation of Tmem184b: a putative modulator of ibuprofen transport in renal MDCK I cells
Source: FEBS Open Bio. 2019 May 7;9(6):1071–81. doi: 10.1002/2211-5463.12630 (PMC6551498; doi:10.1002/2211-5463.12630)
Supplement: Supplementary file 1 — Table S1. List of genes regulated by Nfat5 in hyperosmotic‐treated MDCK I cells during hyperosmolality. The list includes the genes significantly (P‐adjusted < 0.05) upregulated by hyperosmolality (500 mOsm) compared to the isosmotic (300 mOsm) medium and simultaneously significantly decreased (P‐adjusted < 0.05) by both Nfat5‐siRNA treatments (500 mOsm) compared to the hyperosmotic condition (500 mOsm). The statistical analysis was performed with DESeq2, and the false discovery rate was controlled by the Benjamini–Hochberg–Yekutieli method with a significance level of 0.05. n = 2 passage. [file FEB4-9-1071-s001.xlsx]

## Sheet: Regulated genes
Gene	Basemean	Nfat5-1-siRNA (500 mOsm) (log2 change)	Nfat5-1-siRNA (500 mOsm) (padj)	Nfat5-2-siRNA (500 mOsm) (log2 change)	Nfat5-2-siRNA (500 mOsm) (padj)	Neg-siRNA (500 mOsm) (log2 change)	Neg-siRNA (500 mOsm) (padj)	Ensembl
TMX3	1863.37	-0.803044	0.000268663	-0.920476	6.77894e-06	1.21864	7.07518e-11	ENSCAFG00000000043
TNFRSF11A	256.804	-1.13116	0.0135179	-1.7512	1.20221e-06	2.98743	5.27223e-19	ENSCAFG00000000075
NEDD4L	8562.83	-0.703658	0.000939159	-0.718579	0.00045987	0.751139	0.000106045	ENSCAFG00000000116
NEMP1	2358.96	-0.600543	0.0391192	-0.867393	6.75512e-05	0.956503	2.78854e-06	ENSCAFG00000000159
MEX3C	3596.38	0.584284	0.0283685	0.78843	0.000163271	-0.572344	0.0197985	ENSCAFG00000000162
TMED7	1829.78	-0.578585	0.02551	-0.563344	0.0275753	0.672399	0.0015628	ENSCAFG00000000209
ENSCAFG00000000225	291.995	-1.46421	5.32897e-07	-1.22897	5.42233e-05	3.5292	3.41471e-36	ENSCAFG00000000225
MTFR2	1125.72	-1.22238	2.5082e-06	-1.7918	5.28149e-14	-0.901468	0.00101933	ENSCAFG00000000244
MAP7	6546.57	-1.76154	1.62449e-14	-2.11662	1.71021e-21	1.65083	2.39343e-13	ENSCAFG00000000247
PHACTR2	7233.17	-1.32222	1.07045e-11	-1.58772	2.18973e-17	2.35028	1.53582e-39	ENSCAFG00000000312
PPM1H	3113.42	-0.77567	0.00137879	-1.05933	3.76729e-07	3.00119	8.52059e-60	ENSCAFG00000000337
ENSCAFG00000000399	6408.1	-1.28677	1.58536e-06	-1.30694	6.42481e-07	2.12409	2.24555e-19	ENSCAFG00000000399
AKAP12	4760.85	1.41676	1.65425e-06	3.25652	3.84271e-37	-2.2654	3.27269e-18	ENSCAFG00000000419
CPM	2230.78	-0.995472	5.64099e-05	-0.662147	0.037483	1.54103	4.75325e-13	ENSCAFG00000000420
SYNE1	2050.96	-1.2238	1.38508e-10	-0.858837	3.44037e-05	2.41092	5.18628e-43	ENSCAFG00000000445
ENSCAFG00000000519	29.5027	-1.99344	0.0128437	-2.34963	0.000950049	2.59689	9.2092e-05	ENSCAFG00000000519
FBXO5	674.427	-1.12125	0.00393277	-1.3743	6.26856e-05	-1.17469	0.000671851	ENSCAFG00000000547
GRAMD2B	5459.59	-0.531141	0.037779	-0.662789	0.00124575	0.650046	0.00109586	ENSCAFG00000000582
CLIC1	18419	-0.71672	0.00175287	-1.07105	2.1921e-08	-0.575705	0.0203987	ENSCAFG00000000621
HSPA1L	365.079	-1.12155	0.000202673	-1.03933	0.000728555	0.780758	0.0294507	ENSCAFG00000000639
ENSCAFG00000000640	444.43	-1.20362	0.001263	-1.64008	4.14118e-07	3.30011	2.92557e-28	ENSCAFG00000000640
ENSCAFG00000000641	427.352	-1.20977	0.00335593	-1.60522	5.83585e-06	3.63669	9.92564e-30	ENSCAFG00000000641
EZR	35867	0.464364	0.0467411	0.964946	3.75085e-10	-0.707523	1.39317e-05	ENSCAFG00000000661
ENSCAFG00000000671	7255.17	-1.21669	3.62585e-10	-1.24698	6.29743e-11	2.63758	2.28086e-51	ENSCAFG00000000671
OXR1	2326.72	0.997549	1.06898e-06	1.02246	3.12674e-07	-0.866836	2.32829e-05	ENSCAFG00000000680
EIF3E	14170.3	-0.58699	0.0361545	-0.96721	1.4505e-06	-0.790054	0.000152248	ENSCAFG00000000702
CRELD2	3290.49	-0.87757	2.45e-06	-0.662865	0.00132202	1.94799	7.62723e-34	ENSCAFG00000000709
TMEM74	393.429	1.29431	3.08001e-05	1.01659	0.00351437	-3.06209	7.02416e-34	ENSCAFG00000000716
BRD1	1967.84	0.988377	1.96173e-07	0.934235	9.27933e-07	-0.906034	1.27342e-06	ENSCAFG00000000718
ACAT2	7074.14	-0.59656	0.026585	-1.03185	1.15663e-07	0.828594	4.26929e-05	ENSCAFG00000000720
CDC42SE2	647.449	-1.66342	6.15101e-08	-1.67079	3.51197e-08	2.58922	3.48734e-20	ENSCAFG00000000737
GTSE1	1272.18	-1.82189	6.77076e-14	-1.96751	2.33117e-16	-1.12716	1.06428e-05	ENSCAFG00000000782
CSMD3	143.695	-1.87305	0.000423655	-1.83554	0.00048201	6.09962	1.11277e-30	ENSCAFG00000000786
WNT7B	1474.81	1.23694	2.07559e-06	1.8152	1.33746e-14	-1.35958	2.44596e-08	ENSCAFG00000000789
GPSM3	139.4	-2.00481	1.01742e-05	-1.40023	0.00838574	2.78355	2.54465e-11	ENSCAFG00000000790
RPS6KA2	300.841	-1.15729	0.0258657	-1.299	0.00442116	2.3944	4.65872e-11	ENSCAFG00000000828
EXT1	3016	-0.751845	0.00146123	-0.955161	4.18893e-06	1.26652	2.57787e-11	ENSCAFG00000000831
FAM118A	3376.79	1.51541	4.73289e-14	1.31429	1.23195e-10	-0.938117	1.62185e-05	ENSCAFG00000000838
PRR5	1433.33	-0.985579	1.31186e-06	-0.964096	1.85816e-06	1.99003	1.17039e-28	ENSCAFG00000000869
SHROOM1	2245.46	0.633736	0.047563	1.07455	1.21149e-06	-1.8742	1.10485e-21	ENSCAFG00000000914
HSD17B8	1374.79	-1.06391	7.14195e-05	-0.955874	0.000532877	-1.45428	2.62437e-10	ENSCAFG00000000927
PACSIN2	9248.73	-0.694072	0.0013926	-0.936577	5.65913e-07	1.34306	3.6744e-15	ENSCAFG00000000936
MAN1A1	10100.9	-1.41771	3.68839e-10	-1.33187	3.99137e-09	3.17183	7.63508e-55	ENSCAFG00000000945
WDR46	3232.58	0.870392	4.54925e-05	0.904259	1.13839e-05	1.11612	6.5058e-09	ENSCAFG00000000954
RGL2	5546.18	-0.996259	2.45245e-06	-1.4262	1.27682e-13	-0.609008	0.0184538	ENSCAFG00000000963
FSTL4	56.7228	-2.27879	0.000855826	-2.09364	0.00277402	1.96456	0.00470583	ENSCAFG00000000968
HSF2	1289	-1.37585	1.38508e-10	-1.93599	1.57168e-21	2.75202	8.60571e-44	ENSCAFG00000000969
BAK1	3489.28	0.81244	0.000220571	0.652345	0.00788426	-0.671517	0.00335617	ENSCAFG00000001022
TPD52L1	110.344	-2.49804	3.69842e-08	-1.84374	0.000151405	2.73468	4.16785e-10	ENSCAFG00000001029
SQLE	17154.6	-1.35802	2.82653e-13	-1.80523	2.80541e-24	1.12978	1.33023e-09	ENSCAFG00000001056
TRIB1	2612.32	1.45021	3.84057e-14	1.48659	4.19033e-15	-2.71865	1.30395e-53	ENSCAFG00000001077
MYC	5813.98	1.9838	2.82744e-21	3.25327	2.92807e-59	-1.88258	7.74548e-20	ENSCAFG00000001086
NDRG1	31770.3	-1.94142	2.20842e-22	-1.52787	8.19842e-14	1.015	3.37192e-06	ENSCAFG00000001141
SGSM3	18618.1	-1.24588	2.03276e-10	-1.51953	5.32358e-16	2.62276	6.96239e-50	ENSCAFG00000001172
FAM135B	89.0954	-4.40693	3.53182e-15	-3.5976	1.13959e-10	6.04249	2.15682e-24	ENSCAFG00000001173
COL22A1	58.6365	-3.37899	2.14078e-06	-2.59406	0.000793681	2.40043	0.00187428	ENSCAFG00000001178
KIF20A	1102	-2.04114	1.06124e-20	-2.22121	2.22507e-24	-1.34159	7.5196e-10	ENSCAFG00000001204
CDC25C	196.164	-1.4814	9.09025e-05	-1.49242	6.49182e-05	-0.922559	0.041531	ENSCAFG00000001220
PTCH1	905.552	0.904625	0.000870459	1.22549	1.93748e-07	-0.922387	0.000270387	ENSCAFG00000001246
AKR1B1	17185.9	-2.11919	9.36747e-18	-1.98611	9.70392e-16	5.61398	6.09059e-131	ENSCAFG00000001290
SIL1	1966.57	-0.585684	0.0174806	-0.693252	0.00107298	-1.12122	8.95429e-11	ENSCAFG00000001330
GOLM1	15611	-0.870842	1.25629e-05	-0.892773	4.11329e-06	2.058	6.52364e-35	ENSCAFG00000001350
MAPK14	3942.64	-0.782605	0.000163838	-1.05532	1.13467e-08	1.69424	1.84633e-23	ENSCAFG00000001378
PODXL	2277.08	1.28174	0.000821856	1.62561	1.64562e-06	-1.73275	9.40081e-08	ENSCAFG00000001403
MKLN1	9910.44	-0.509854	0.0390701	-0.90491	1.46224e-07	1.29274	2.80881e-16	ENSCAFG00000001406
TMEM184B	15363.8	-1.17557	3.06579e-09	-1.11462	1.79317e-08	2.95745	1.49767e-63	ENSCAFG00000001420
GKAP1	888.321	-1.14566	3.19623e-07	-1.6826	4.8426e-16	1.26139	2.59725e-09	ENSCAFG00000001425
MEST	898.626	1.14569	0.00730565	2.09676	1.29263e-10	2.37222	1.20561e-12	ENSCAFG00000001450
TST	746.804	-0.745081	0.00639885	-0.658504	0.0258618	-1.47854	6.53745e-14	ENSCAFG00000001516
HGH1	451.817	1.18866	6.51148e-06	1.70254	6.11207e-13	-1.35142	2.97106e-08	ENSCAFG00000001541
PLIN2	11488.1	0.642254	0.00447945	1.06513	3.09882e-09	0.763558	8.10049e-05	ENSCAFG00000001601
ENSCAFG00000001604	219.775	-1.56764	6.06536e-05	-1.20104	0.00647244	1.39639	0.000336078	ENSCAFG00000001604
SLC39A4	605.962	1.11246	0.0180316	1.0899	0.0181776	-1.07461	0.0149122	ENSCAFG00000001607
MLLT3	1517.79	-1.20822	1.08439e-07	-1.62483	2.11386e-14	1.49135	1.63949e-12	ENSCAFG00000001635
CALU	23940.9	-0.891617	2.64812e-07	-1.15683	7.46746e-13	1.35435	2.65841e-18	ENSCAFG00000001640
RBM28	4559.23	0.845971	1.18215e-05	0.740658	0.000210427	0.929495	2.82182e-07	ENSCAFG00000001667
HMOX1	5281.03	2.42994	6.19978e-58	1.66052	1.50766e-26	2.59528	2.17674e-59	ENSCAFG00000001711
CUL7	3155.32	-0.679562	0.0255683	-1.18496	8.35972e-08	-1.02467	3.87812e-06	ENSCAFG00000001774
MRPL2	1149.56	-0.64747	0.0201287	-0.683965	0.00786848	-0.705523	0.00264044	ENSCAFG00000001782
PRDM4	1889.94	1.24352	1.22732e-07	1.3604	1.95607e-09	-0.985337	4.8733e-05	ENSCAFG00000001788
KIF24	348.068	-1.33367	0.000504767	-1.30947	0.000575652	-1.32006	0.000140899	ENSCAFG00000001909
PIP5K1B	52.6723	-3.71846	3.15519e-09	-4.42406	1.36536e-12	5.45647	5.07394e-18	ENSCAFG00000001916
CNGA1	299.298	1.0701	0.0418917	1.33804	0.00137719	-2.94242	1.47211e-19	ENSCAFG00000001917
VEGFA	33689.2	-0.699439	0.0186777	-0.800802	0.00197371	2.05713	5.38534e-25	ENSCAFG00000001938
CYP51A1	10929.9	-0.571146	0.0335948	-0.998301	1.58514e-07	1.21144	1.22252e-11	ENSCAFG00000001945
USP46	1319.68	-1.07901	0.000199644	-0.852474	0.00907847	1.20706	4.97349e-06	ENSCAFG00000002014
LNX1	2412.91	-0.785469	0.0150004	-1.50625	2.14457e-10	2.01966	1.90427e-19	ENSCAFG00000002039
RUSC2	320.211	1.84641	2.95956e-08	2.01977	3.42173e-10	-1.32252	0.00023141	ENSCAFG00000002049
PDGFRA	1629.89	-0.900327	0.000243328	-0.930599	8.59843e-05	0.825615	0.00061927	ENSCAFG00000002057
CDC37L1	1171.32	0.868879	7.14195e-05	0.803157	0.000307215	-0.780353	0.000333859	ENSCAFG00000002081
ADGRF4	193.482	-2.43332	2.68661e-06	-3.1657	7.89432e-11	1.93356	0.000312658	ENSCAFG00000002095
CHST10	1614.39	-0.592156	0.0151057	-0.855661	9.74235e-06	-0.838688	5.98728e-06	ENSCAFG00000002235
FBXO9	3360.8	-0.587867	0.0250683	-0.619115	0.0101739	0.606054	0.00910698	ENSCAFG00000002264
ELOVL5	3656.7	-0.673204	0.00201567	-0.902763	1.4611e-06	0.808784	1.78225e-05	ENSCAFG00000002276
ARL4A	462.89	-1.44775	1.22243e-07	-1.68813	1.30087e-10	2.14695	1.75202e-17	ENSCAFG00000002318
ZNF584	183.316	1.1318	0.0109279	1.10998	0.0115074	-1.35233	0.000261423	ENSCAFG00000002361
ALDH1B1	27.6174	-3.95432	7.50981e-09	-3.18755	4.9853e-06	3.91134	4.62511e-09	ENSCAFG00000002400
ENSCAFG00000002440	9795.31	-2.15293	3.8286e-20	-1.97121	5.3767e-17	5.81111	5.36907e-150	ENSCAFG00000002440
GALNT12	2757.23	-1.2052	9.56688e-07	-0.734713	0.0195621	-0.802205	0.00371255	ENSCAFG00000002494
YBX1	17078.9	-0.70396	0.0049896	-0.85644	9.29049e-05	-0.810541	0.000176662	ENSCAFG00000002541
LMBRD1	6091.02	-0.64151	0.00520073	-0.921943	1.06861e-06	1.81868	9.73046e-28	ENSCAFG00000002545
PRKCE	3700.18	-1.06995	4.99764e-06	-1.66746	1.87265e-15	2.87253	1.90102e-47	ENSCAFG00000002610
SLC17A5	3757.6	-1.07124	6.63612e-08	-1.6636	5.48009e-20	2.14943	2.36999e-34	ENSCAFG00000002658
FBXO11	8711.98	0.712765	0.00422799	0.813484	0.000297125	0.985689	1.28999e-06	ENSCAFG00000002669
RAPGEF5	2425.37	-0.801056	0.000992932	-1.07448	3.89525e-07	2.28019	1.02925e-33	ENSCAFG00000002731
SLC44A1	8291.2	-0.824002	0.000242027	-1.31409	7.84088e-12	1.11453	9.06729e-09	ENSCAFG00000002758
TRA2A	3441.48	-0.776332	0.000450862	-0.822077	9.58995e-05	1.32941	2.9082e-13	ENSCAFG00000002788
SPACA6	619.223	-1.09093	0.000179547	-1.09306	0.000129731	1.84574	8.5039e-14	ENSCAFG00000002820
MTIF2	837.865	0.831042	0.00232401	1.18956	1.93945e-07	-1.10315	1.2739e-06	ENSCAFG00000002829
TTK	1079.41	-1.11407	0.00288882	-1.54701	1.13325e-06	-1.40935	5.77219e-06	ENSCAFG00000002842
EPB41L4B	344.872	1.2715	1.03229e-05	0.988498	0.00204649	-1.31733	1.362e-06	ENSCAFG00000002847
ETFB	1555.44	-1.31001	1.60812e-05	-0.96866	0.00524386	-1.27976	8.50265e-06	ENSCAFG00000002852
URGCP	1446.21	1.11275	3.68787e-07	1.43507	1.8425e-12	-0.758917	0.00188572	ENSCAFG00000002853
PTPN3	6019.18	-0.894456	0.000197349	-0.95344	3.11599e-05	1.55431	7.47515e-15	ENSCAFG00000002868
UTP3	2383.72	0.738563	0.000194374	0.996571	1.40426e-08	-0.636211	0.00159387	ENSCAFG00000002913
POLD1	1756.07	-0.843754	0.00205779	-0.878863	0.00076454	-0.873616	0.00043589	ENSCAFG00000002937
ME1	17568.3	-1.36044	1.23363e-05	-1.84446	6.12172e-11	1.96169	7.47978e-13	ENSCAFG00000002941
PRSS35	270.532	-1.96213	9.07023e-09	-1.88184	3.36892e-08	7.09618	2.93315e-51	ENSCAFG00000002947
ENSCAFG00000002977	2181.77	-0.792947	2.43876e-05	-0.514057	0.0342981	-0.946829	1.72648e-08	ENSCAFG00000002977
UGCG	7841.13	1.68656	2.29842e-29	1.37466	1.86975e-19	-0.48065	0.0274513	ENSCAFG00000003010
ZNF292	1742.2	-0.564486	0.0412392	-1.07641	1.35013e-08	0.606061	0.00946489	ENSCAFG00000003045
SNX30	1358.88	-1.33021	6.26647e-12	-1.66674	3.62046e-19	2.5702	7.59137e-46	ENSCAFG00000003059
ENSCAFG00000003061	1138.93	1.61614	3.70286e-09	1.65632	7.46043e-10	-0.825965	0.0210993	ENSCAFG00000003061
PM20D2	1142.69	-1.28023	2.53708e-05	-1.31486	8.52199e-06	3.14499	2.83568e-34	ENSCAFG00000003096
GABRR2	52.3822	-3.20666	1.71097e-08	-1.85304	0.00570714	5.17353	2.8923e-18	ENSCAFG00000003099
AQP1	414.829	-2.44315	0.004833	-2.19984	0.0160557	4.16659	5.78529e-10	ENSCAFG00000003102
BPGM	333.245	1.42653	8.78722e-05	1.85928	1.27891e-08	-1.34739	0.000140558	ENSCAFG00000003165
RHBDL2	859.333	-0.660688	0.0168519	-1.21151	3.63689e-09	0.789333	0.000542399	ENSCAFG00000003189
RGS3	1157.41	0.94762	0.00083243	1.26496	3.00191e-07	-1.33561	1.9149e-08	ENSCAFG00000003267
CDCA8	2377.82	-0.61714	0.0246409	-0.607578	0.0234658	-1.03064	1.20185e-07	ENSCAFG00000003278
ZNF350	244.727	0.974346	0.0354384	1.32627	0.00019304	-1.07379	0.00549969	ENSCAFG00000003371
FIGNL1	636.928	1.01877	0.000395685	1.14966	1.63708e-05	-1.25824	6.00534e-07	ENSCAFG00000003379
MET	50959.7	-0.485314	0.0496149	-0.55229	0.00798149	1.40184	2.59907e-20	ENSCAFG00000003406
ENSCAFG00000003477	14466.4	-0.764143	6.96232e-05	-0.819636	7.71099e-06	0.674102	0.00043978	ENSCAFG00000003477
STK17A	1904.7	1.02125	0.000111001	0.76388	0.0134881	-1.13039	2.94104e-06	ENSCAFG00000003480
RRAS	2919.66	-1.64386	1.11963e-11	-1.69819	1.01702e-12	-0.966365	0.000324214	ENSCAFG00000003604
LPIN1	2983.72	-1.7981	1.91469e-12	-2.14049	4.33901e-18	0.925163	0.00229489	ENSCAFG00000003621
STARD3NL	2653	-1.32808	7.05467e-09	-1.59905	2.72971e-13	1.3336	1.67154e-09	ENSCAFG00000003644
CCDC155	116.431	-1.368	0.0390004	-1.40913	0.0234807	-1.4039	0.0087647	ENSCAFG00000003677
CCNY	12450	-1.12462	4.14984e-08	-1.47336	1.6627e-14	2.17644	4.64036e-33	ENSCAFG00000003678
TEAD2	3680.91	-1.31754	1.20771e-08	-1.44849	9.50079e-11	0.804727	0.00243841	ENSCAFG00000003698
SHCBP1	1245.67	-1.67042	1.79688e-12	-2.02608	1.31517e-18	-0.721087	0.0212834	ENSCAFG00000003704
SLC41A3	387.874	-1.67738	0.00210676	-1.34066	0.0341554	-1.9926	1.32142e-05	ENSCAFG00000003765
NRP1	1808.49	-1.18577	9.23657e-08	-0.651519	0.0300767	2.10699	4.15654e-26	ENSCAFG00000003776
ARMC2	83.8934	1.46338	0.0222949	2.03846	4.24664e-05	-1.55894	0.00512916	ENSCAFG00000003784
ENSCAFG00000003792	194.163	-1.86842	4.82535e-05	-1.31032	0.0178956	2.21659	1.43761e-07	ENSCAFG00000003792
MICAL1	2977.64	-0.903245	1.02248e-05	-0.842154	4.3812e-05	0.724712	0.000650694	ENSCAFG00000003824
ENSCAFG00000003845	1184.75	-0.747625	0.00578765	-0.811831	0.00118402	1.16835	4.33269e-08	ENSCAFG00000003845
ABHD18	1325.86	-0.818041	0.00256635	-1.37787	3.93115e-10	1.06262	3.28071e-06	ENSCAFG00000003848
AMD1	4575.41	1.41605	5.48082e-11	0.795726	0.00238045	0.858023	0.000421747	ENSCAFG00000003905
ENSCAFG00000003909	274.645	-1.43907	0.00138332	-1.41259	0.00153389	-1.91035	1.04828e-07	ENSCAFG00000003909
GTF3C6	742.241	0.906461	0.000577771	1.06105	1.02193e-05	-0.930234	0.000152388	ENSCAFG00000003915
SPHK2	2291.6	0.780075	0.00288941	0.833015	0.00068745	-0.716839	0.00529756	ENSCAFG00000003961
FAT4	542.423	3.29767	1.30174e-26	3.73634	1.25097e-34	2.34647	1.16812e-08	ENSCAFG00000003962
ENSCAFG00000003969	499.455	-0.735166	0.0274309	-0.779487	0.0109442	-0.880395	0.000673484	ENSCAFG00000003969
MAP3K8	780.043	-1.21966	6.37833e-06	-1.93255	1.8503e-15	2.21387	8.91691e-21	ENSCAFG00000003980
FRK	997.775	1.3748	4.03105e-10	1.42774	3.69986e-11	-0.627228	0.0455117	ENSCAFG00000004055
JRKL	1187.45	1.31408	1.16715e-08	1.44248	9.4815e-11	-1.1208	1.28335e-06	ENSCAFG00000004081
CYP4B1	800.85	-2.02349	3.81158e-11	-2.68515	4.55769e-20	5.90373	3.71726e-78	ENSCAFG00000004097
ZC3HAV1	1515.59	1.4943	1.32992e-13	1.30864	1.80657e-10	-1.78753	1.39078e-20	ENSCAFG00000004102
CCNA2	1079.35	-2.70178	7.95351e-19	-2.39171	6.46386e-15	-1.31577	8.81328e-05	ENSCAFG00000004133
GATA2	2583.91	1.63497	4.76778e-17	1.34496	1.56897e-11	1.04229	7.8644e-07	ENSCAFG00000004143
ANXA5	10978.7	-1.46457	4.51536e-11	-1.33452	2.46754e-09	1.60217	4.66526e-14	ENSCAFG00000004151
SPAG6	772.629	-1.57809	7.89981e-13	-2.2428	3.45474e-26	3.14455	3.34292e-50	ENSCAFG00000004174
ENSCAFG00000004205	1115.6	0.733942	0.0114444	0.822834	0.00152493	-0.640621	0.0332815	ENSCAFG00000004205
ATPAF1	446.909	0.784447	0.0495668	1.25715	6.88536e-06	-1.62456	1.79208e-10	ENSCAFG00000004217
SLC36A4	1819.55	-0.935491	0.000127149	-1.45345	7.98197e-12	1.28397	1.58283e-09	ENSCAFG00000004243
ARHGAP21	8256.43	0.903805	1.60303e-06	1.0705	1.59438e-09	0.651311	0.00157799	ENSCAFG00000004249
RAB10	9987.3	-0.590107	0.00673237	-0.603923	0.00367528	0.612608	0.00186334	ENSCAFG00000004250
PRTFDC1	583.106	0.721263	0.0466773	1.28625	1.80969e-07	-1.64504	6.31395e-13	ENSCAFG00000004258
THNSL1	1351.04	1.63469	2.97736e-13	1.39706	1.03281e-09	-1.55146	1.70452e-12	ENSCAFG00000004265
APMAP	3512.86	-0.596321	0.00742228	-0.593471	0.00632338	-0.75193	3.77189e-05	ENSCAFG00000004322
PRSS23	1152.53	-1.7106	3.13715e-15	-1.18899	2.36475e-07	1.87346	5.22188e-19	ENSCAFG00000004402
ZNF282	1186.5	0.603761	0.0244326	0.798404	0.000191293	-1.15547	4.82611e-10	ENSCAFG00000004442
CD3EAP	651.96	0.936928	0.000753616	1.74839	8.49679e-15	-1.10221	7.14657e-06	ENSCAFG00000004455
CENPA	433.921	-3.10172	4.67536e-31	-2.78889	9.53851e-26	-1.35692	8.88384e-08	ENSCAFG00000004457
LRCH1	2060.19	-0.624339	0.0311223	-1.12646	4.35565e-08	1.29834	3.28366e-11	ENSCAFG00000004478
SLC6A6	54816.1	-1.23185	8.2585e-07	-1.37719	8.10299e-09	3.54403	2.03147e-62	ENSCAFG00000004481
SYTL2	3123.75	0.59907	0.00390662	1.75201	2.06055e-30	-0.545816	0.00800241	ENSCAFG00000004500
TTYH2	73.0859	1.66194	0.0492393	1.70375	0.0297509	-2.61894	5.5188e-06	ENSCAFG00000004524
RARRES2	347.339	-3.62556	1.67592e-17	-3.17086	1.35197e-13	3.995	1.12151e-21	ENSCAFG00000004555
TMCC1	2405.68	0.974942	1.95163e-06	0.907623	1.09725e-05	-0.7381	0.000714	ENSCAFG00000004596
BIN1	3221.74	-1.01629	9.80333e-07	-0.945356	6.07955e-06	0.872483	2.83198e-05	ENSCAFG00000004606
RAB30	56.5984	1.59208	0.0487233	2.47608	1.2958e-05	-1.92222	0.00199327	ENSCAFG00000004616
CEACAM16	223.755	-2.77985	3.03035e-11	-2.49679	3.04686e-09	3.59805	5.62151e-19	ENSCAFG00000004660
FAM171A1	2218.31	0.859098	5.68085e-05	0.59765	0.0232915	0.64519	0.00665558	ENSCAFG00000004682
PLK3	603.12	1.36442	2.32635e-07	1.73155	2.09341e-12	1.44592	1.04901e-07	ENSCAFG00000004713
JPT1	5803.99	1.29432	2.76059e-08	1.11893	2.86414e-06	-1.17632	2.92786e-07	ENSCAFG00000004722
SEPHS1	9555.4	-0.729441	0.000113261	-0.886717	2.96552e-07	1.13037	2.15181e-12	ENSCAFG00000004743
KIF2C	1172.18	-1.08852	5.86058e-08	-0.837537	9.98087e-05	-0.944987	1.28999e-06	ENSCAFG00000004770
MLH1	1392.12	-1.04229	1.74742e-05	-0.880078	0.000592328	-0.931269	8.22447e-05	ENSCAFG00000004783
TFCP2L1	1494.86	1.58194	4.77384e-08	2.27515	1.62171e-17	-1.86765	4.6797e-12	ENSCAFG00000004788
USP35	651.395	0.891671	0.0145192	0.904607	0.0093783	1.26462	1.65482e-05	ENSCAFG00000004797
TSEN54	1961.66	0.795064	0.00119599	0.880891	0.000106869	0.910364	3.87839e-05	ENSCAFG00000004798
ATRAID	2435.74	-0.727	0.020579	-0.732688	0.0146143	-0.693146	0.0187154	ENSCAFG00000004825
PTPN4	536.885	0.995777	0.000182095	0.804992	0.00668683	-0.898376	0.00069745	ENSCAFG00000004872
VILL	1454.29	-0.919605	0.000423165	-1.12418	2.13462e-06	-1.47018	5.03605e-12	ENSCAFG00000004890
DEDD2	3026.28	-0.753218	0.000214691	-0.878761	2.95687e-06	1.21356	1.40447e-12	ENSCAFG00000004892
RHEB	13530.7	-0.628868	0.000742376	-0.948817	1.95607e-09	0.774698	1.78998e-06	ENSCAFG00000004894
ENSCAFG00000004905	13918.6	0.558018	0.0142274	0.621849	0.00219649	-1.1713	3.64767e-13	ENSCAFG00000004905
TMEM40	493.694	-0.784938	0.0169068	-1.0263	0.000151442	0.727423	0.0237417	ENSCAFG00000004929
GRIK5	36.8568	-2.44397	0.00214052	-2.06154	0.0183088	2.80384	7.79734e-05	ENSCAFG00000004930
PLCD1	5516.54	-1.13543	4.87682e-10	-1.31197	9.04924e-14	-1.32008	1.19541e-14	ENSCAFG00000004931
GPR39	2689.05	-0.845711	0.000409884	-0.894185	8.87945e-05	2.26327	1.01115e-32	ENSCAFG00000004998
MGAT5	3239.37	-0.954736	1.74621e-06	-1.00193	2.36475e-07	1.76173	6.14164e-24	ENSCAFG00000005008
TGFB1	1199.42	-0.689291	0.0267699	-0.640553	0.0475717	1.13263	4.21881e-07	ENSCAFG00000005014
ITIH2	76.8023	-2.57638	2.42008e-06	-2.39201	1.39644e-05	5.59949	8.03487e-23	ENSCAFG00000005057
INSIG1	14643.3	-2.00331	8.6031e-29	-1.84722	1.20223e-24	1.74683	1.49192e-22	ENSCAFG00000005081
SEC13	5918.69	-0.522361	0.0427574	-0.679745	0.000719669	0.495988	0.0413712	ENSCAFG00000005118
THBD	3336.47	1.54316	2.83058e-07	2.97507	6.02147e-29	-0.853865	0.028766	ENSCAFG00000005157
VIPR2	39.1756	-3.79623	7.34765e-09	-3.84089	3.87213e-09	3.87638	1.38104e-09	ENSCAFG00000005255
CIDEC	350.106	2.04829	1.25077e-09	2.01984	1.49148e-09	1.51292	0.000133488	ENSCAFG00000005266
CLIP4	128.174	1.38893	0.00443489	1.37092	0.00438604	-1.42449	0.0015115	ENSCAFG00000005283
TIE1	549.147	-1.65694	5.3647e-06	-1.50421	4.94462e-05	-1.24411	0.000982096	ENSCAFG00000005288
NKTR	1742.23	0.668746	0.0136559	0.594611	0.0433746	-0.609914	0.0232147	ENSCAFG00000005332
RIN2	3598.92	-1.01175	5.72427e-05	-0.883115	0.000764883	1.09349	2.65082e-06	ENSCAFG00000005363
DGAT2	932.933	-2.16114	2.58017e-12	-2.36202	5.69059e-15	1.6745	9.70342e-08	ENSCAFG00000005365
PNP	29139	-0.732762	0.000245189	-1.18977	2.7293e-12	1.17074	2.60324e-12	ENSCAFG00000005419
RNASE10	26.3545	-1.90003	0.0467969	-2.3994	0.00184628	3.75829	2.20133e-08	ENSCAFG00000005421
RRBP1	33654.5	-0.966116	7.26872e-05	-1.46274	6.88724e-12	1.9102	3.46693e-21	ENSCAFG00000005479
BFSP1	440.357	-1.31308	1.5958e-06	-1.86762	1.55336e-13	4.52598	3.76399e-62	ENSCAFG00000005485
P4HA3	1291.29	-0.946445	0.00309329	-1.37509	2.56837e-07	1.38799	9.33171e-08	ENSCAFG00000005527
PAAF1	599.453	-1.00369	0.00025495	-0.938008	0.000761306	-0.750749	0.0112732	ENSCAFG00000005581
NCCRP1	2177.9	-0.87981	0.0116381	-0.974917	0.00193204	-1.34168	3.83252e-07	ENSCAFG00000005593
EDEM1	9644.79	-0.612314	0.00225194	-0.804916	3.2021e-06	0.793414	2.57801e-06	ENSCAFG00000005608
STARD10	7703.74	-1.06483	4.09268e-10	-1.25296	2.02427e-14	0.831595	1.80823e-06	ENSCAFG00000005663
TMEM173	33.0686	-2.55996	0.00153353	-2.69745	0.000466909	4.15942	1.07798e-09	ENSCAFG00000005704
GINS4	1998.84	-0.699657	0.00352513	-1.16942	1.48574e-09	-0.564576	0.0300069	ENSCAFG00000005728
DOCK9	13310.3	-0.849833	5.29011e-06	-0.988716	1.86043e-08	1.28318	5.94058e-15	ENSCAFG00000005730
NAV3	2450.11	1.24726	3.92623e-06	0.93168	0.002131	-1.93179	4.00873e-16	ENSCAFG00000005746
UBAC2	4463.83	-0.581101	0.0174239	-0.663581	0.00190894	0.777686	4.63486e-05	ENSCAFG00000005799
FMNL2	217.748	1.48508	0.000193203	1.47406	0.000172955	-1.63246	7.56463e-06	ENSCAFG00000005811
ENSCAFG00000005816	514.551	1.11393	0.000169651	1.04929	0.000452825	-0.971768	0.00119142	ENSCAFG00000005816
LTBP1	22877.1	-0.801224	0.0390451	-0.780604	0.0401573	2.09622	2.12044e-17	ENSCAFG00000005843
DPH3	360.653	1.01146	0.0180703	1.00825	0.0147988	0.980893	0.0216486	ENSCAFG00000005881
PCYT2	4351.7	-1.02097	1.22732e-07	-1.29842	7.72542e-13	0.78729	8.75492e-05	ENSCAFG00000005882
TRMT6	2971.58	0.806838	0.000247037	0.95701	2.10188e-06	0.581383	0.0246554	ENSCAFG00000005969
FREM2	1242.12	1.56176	5.20271e-07	0.972728	0.0124822	-1.65928	1.71391e-08	ENSCAFG00000006019
EFNB2	2162.2	1.64693	1.39048e-16	1.50281	6.59819e-14	-0.617263	0.0288317	ENSCAFG00000006022
ZNF605	130.243	1.77071	3.30387e-05	2.05117	2.46641e-07	-2.07216	8.78158e-08	ENSCAFG00000006033
EIF2AK2	1010.51	0.818732	0.00501013	0.736617	0.0171467	-1.54529	2.24927e-12	ENSCAFG00000006051
SLC16A3	13516.8	-1.22442	1.38073e-12	-1.31935	6.09859e-15	0.768839	3.98746e-05	ENSCAFG00000006054
BTG1	1968.18	-1.41481	2.03644e-12	-1.47762	8.4717e-14	1.71243	3.91636e-19	ENSCAFG00000006153
EIF4EBP1	2236.67	-1.41878	1.89408e-10	-1.15858	5.1185e-07	0.815689	0.00146384	ENSCAFG00000006154
SMAD9	956.346	2.36323	1.1609e-13	1.91384	5.83704e-09	1.16764	0.00364899	ENSCAFG00000006162
SEMA3E	7719.84	1.70662	1.32716e-07	1.2672	0.00035682	-0.947209	0.0214877	ENSCAFG00000006247
TESPA1	16.9955	-2.89867	0.000728928	-3.26123	4.27087e-05	3.71849	5.57009e-07	ENSCAFG00000006349
USP44	214.79	1.80904	1.82537e-05	1.85879	5.90957e-06	-1.40625	0.00183645	ENSCAFG00000006375
ENSCAFG00000006376	1270.66	0.70236	0.00202618	0.71848	0.00103713	-0.61308	0.00831302	ENSCAFG00000006376
FAM160A2	692.093	0.726871	0.0258657	0.976634	0.000149193	-1.06207	1.0585e-05	ENSCAFG00000006378
MAP4K3	2795.07	0.707319	0.00121011	0.629865	0.00612721	-1.35608	3.31834e-15	ENSCAFG00000006426
RRP8	880.66	1.13489	9.83145e-07	1.54552	3.67651e-13	-0.796985	0.00194273	ENSCAFG00000006476
RBPMS	2800.62	-0.950825	1.4578e-05	-1.24768	4.75942e-10	1.43198	9.11346e-14	ENSCAFG00000006503
EML4	9197.7	1.02399	0.000596371	0.820077	0.0152269	-1.32545	2.47197e-07	ENSCAFG00000006510
FRMD4B	3544.13	-1.15817	1.24638e-05	-1.17855	5.07131e-06	1.49559	3.12626e-10	ENSCAFG00000006521
B3GLCT	904.457	-1.06949	0.000782731	-0.944394	0.00485648	3.34818	1.39002e-39	ENSCAFG00000006522
ZNF382	360.418	1.34178	5.08287e-06	1.83409	6.28799e-12	-1.29912	5.22699e-06	ENSCAFG00000006524
RASSF7	6450.92	-0.961289	0.000491417	-0.809913	0.00678154	1.61566	1.03597e-12	ENSCAFG00000006528
TMPO	3385.62	-0.735798	9.64925e-05	-0.787355	1.25301e-05	-0.657282	0.00040787	ENSCAFG00000006529
HSPH1	44856.2	-1.2993	0.000112712	-1.39037	1.4411e-05	4.64596	1.19615e-67	ENSCAFG00000006538
NCAPH	2221.68	-1.05124	1.42926e-05	-1.25559	2.92514e-08	-1.16786	1.38087e-07	ENSCAFG00000006560
ENSCAFG00000006595	449.263	-2.68114	1.66136e-14	-2.96509	2.11353e-17	-1.48208	4.42662e-05	ENSCAFG00000006595
DPYSL3	3772.84	-1.29244	7.90229e-09	-0.954179	8.52157e-05	0.702124	0.0114168	ENSCAFG00000006607
SUCLG2	14709.8	-0.819656	1.25396e-05	-1.00327	7.83563e-09	-0.575206	0.00634023	ENSCAFG00000006612
EBF4	152.856	1.22497	0.00921705	1.23946	0.00632338	-1.22524	0.00497204	ENSCAFG00000006631
LRIG1	699.622	-1.78526	1.11319e-13	-1.154	1.05679e-05	1.73513	1.83866e-13	ENSCAFG00000006680
HSD17B12	9456.13	-0.719604	9.22196e-05	-1.25026	2.02234e-15	1.39498	7.27001e-20	ENSCAFG00000006702
ACTR6	1873.36	-1.02276	0.000201598	-1.31024	1.24322e-07	1.15487	3.76864e-06	ENSCAFG00000006719
AMOTL2	5348.57	1.01123	1.33521e-07	1.71209	3.60541e-23	-2.11724	1.14624e-36	ENSCAFG00000006720
PRAG1	6047.67	1.55553	5.02616e-14	2.17396	2.14917e-28	-1.67316	4.42714e-17	ENSCAFG00000006745
DLC1	1219.4	1.12708	0.00103266	2.1163	2.25929e-14	-1.02696	0.00243154	ENSCAFG00000006766
STARD7	5834.87	-1.04387	2.76264e-07	-1.21445	3.21369e-10	2.21515	1.01262e-35	ENSCAFG00000006790
FKBP1A	4145.98	-0.777272	0.00983538	-0.920466	0.000452825	1.7763	2.10932e-16	ENSCAFG00000006795
SDCBP2	244.257	-3.85508	3.28553e-38	-4.27598	1.67499e-43	7.36526	9.68938e-58	ENSCAFG00000006811
NR1H4	750.089	-1.4536	3.12592e-09	-1.41122	7.2953e-09	5.36294	2.70697e-92	ENSCAFG00000006835
PLPP1	2643.83	-0.851604	0.0227759	-1.27691	7.61614e-06	1.51248	1.23523e-08	ENSCAFG00000006838
ANO4	3033.96	-0.835849	0.0113055	-1.04638	0.000176766	2.37291	8.57656e-25	ENSCAFG00000006923
CAT	12488.6	-0.601761	0.0414037	-0.863592	8.53512e-05	0.732633	0.00137399	ENSCAFG00000006941
ZNF664	1943.56	0.686432	0.00508713	0.846623	6.91384e-05	-0.603605	0.0157523	ENSCAFG00000006994
HM13	4751.54	-0.552922	0.0112908	-0.581103	0.00432433	1.28366	1.42985e-16	ENSCAFG00000007038
DNAH10	355.125	1.85235	2.2556e-09	2.31879	2.53038e-15	-1.62878	1.4221e-07	ENSCAFG00000007042
ENSCAFG00000007045	3622.79	2.44413	1.01615e-34	2.13776	1.64929e-26	-0.936352	5.2889e-05	ENSCAFG00000007045
RARG	1187.4	1.02731	5.9511e-07	1.20192	6.83586e-10	-0.819343	0.000121906	ENSCAFG00000007050
NPHP1	528.136	-1.05307	0.00905262	-0.900378	0.047364	-1.13106	0.00111115	ENSCAFG00000007057
BUB1	2580.81	-2.16963	5.93349e-24	-2.34336	5.15928e-28	-1.44332	3.03348e-11	ENSCAFG00000007062
TPX2	5105.22	-1.35708	3.11244e-11	-1.7345	6.04682e-19	-0.744581	0.00170417	ENSCAFG00000007075
PDE4D	1758.96	1.70576	3.67014e-08	1.37888	2.29362e-05	1.18117	0.000565744	ENSCAFG00000007100
SPRYD3	664.718	1.11985	3.03523e-05	1.99893	3.43211e-18	-0.879697	0.00209686	ENSCAFG00000007101
HPN	5658.19	-0.776856	1.28445e-05	-0.903476	6.58317e-08	-0.597525	0.00149949	ENSCAFG00000007126
DEPDC1B	1207.5	-1.46271	2.51302e-07	-1.532	3.22376e-08	-1.50449	1.37633e-08	ENSCAFG00000007133
ASPH	3802.17	-0.878401	5.79435e-05	-1.05401	1.76422e-07	0.97463	1.22022e-06	ENSCAFG00000007197
ENSCAFG00000007238	1158.27	0.935732	0.00025495	1.26486	2.10649e-08	-0.869969	0.000506932	ENSCAFG00000007238
CKAP2L	485.788	-2.59133	5.53665e-17	-2.86045	2.21505e-19	-2.72994	2.73935e-26	ENSCAFG00000007242
KRT5	4202.14	0.596363	0.0448723	1.34073	4.47979e-12	-1.11893	1.23213e-08	ENSCAFG00000007251
FAT1	29949.9	1.36592	4.13993e-13	1.30671	3.56958e-12	0.911009	5.1777e-06	ENSCAFG00000007273
CRYL1	1638.34	-1.33172	2.02955e-12	-1.9607	2.99966e-27	-0.625652	0.00766456	ENSCAFG00000007288
PSD4	5089.25	-1.12711	1.47224e-08	-1.30482	7.8633e-12	0.927618	4.06693e-06	ENSCAFG00000007292
KRT80	8082.2	0.886224	9.03511e-05	1.75141	3.04748e-20	-1.59618	3.11011e-17	ENSCAFG00000007328
ENSCAFG00000007343	6581.21	0.84663	0.000878214	0.63164	0.0435772	1.01838	5.21808e-06	ENSCAFG00000007343
EIF2AK3	8305.76	0.941736	0.000486067	0.88498	0.00115892	0.746337	0.010586	ENSCAFG00000007383
MAN2A1	15820.2	-0.738308	0.000114144	-0.951547	3.49994e-08	2.27149	1.02175e-49	ENSCAFG00000007417
HSP90B1	45967.1	-0.953046	0.00429469	-0.911349	0.00654239	1.12564	8.29844e-05	ENSCAFG00000007427
ENSCAFG00000007435	972.106	-0.895933	5.47821e-05	-1.36636	3.78368e-12	0.961797	3.35209e-06	ENSCAFG00000007435
KRCC1	538.085	-1.41437	1.11345e-06	-1.05063	0.00106859	-1.13034	8.62724e-05	ENSCAFG00000007453
ENSCAFG00000007468	13960.5	-0.484715	0.0294411	-0.594189	0.00116955	0.775139	1.09804e-06	ENSCAFG00000007468
SORBS2	1120.5	2.82663	1.02355e-06	2.96241	1.34594e-07	-2.89969	1.412e-07	ENSCAFG00000007475
RILPL2	1330.65	-1.59499	4.76336e-12	-1.99869	2.24704e-19	1.83404	9.4006e-17	ENSCAFG00000007489
KIF11	5174.1	-1.07291	5.35713e-06	-1.58405	9.74668e-14	-1.59859	1.04347e-14	ENSCAFG00000007497
ADM	11324.7	-2.30591	9.5545e-40	-1.70646	1.22075e-21	0.953791	8.21361e-07	ENSCAFG00000007539
DYNLRB1	6334.12	-0.600849	0.00820477	-0.795319	2.716e-05	0.59643	0.00465908	ENSCAFG00000007547
AMPD3	3514.27	-1.10618	0.000167384	-1.30359	1.50643e-06	2.18853	1.48863e-19	ENSCAFG00000007562
PIK3CB	2814.78	0.970498	2.18461e-06	1.35625	3.72596e-13	-1.10603	5.96623e-09	ENSCAFG00000007579
ST3GAL5	412.763	1.50837	1.01841e-07	1.90734	6.35744e-13	-1.03713	0.000977888	ENSCAFG00000007653
SMAD1	4759.84	-0.715971	0.0128807	-0.963482	4.08208e-05	1.35788	8.2123e-11	ENSCAFG00000007659
CLCN3	6552.38	-1.07244	3.26279e-07	-1.37281	2.55415e-12	1.46748	1.36884e-14	ENSCAFG00000007669
HPF1	1335.48	-0.633258	0.0173754	-0.777793	0.000542771	-0.626493	0.0093531	ENSCAFG00000007679
ENSCAFG00000007705	1159.19	-2.60857	1.25216e-23	-2.74534	5.14251e-26	-1.44397	6.70581e-08	ENSCAFG00000007705
ATP1B3	6853.95	-1.1549	7.60109e-08	-1.42593	1.99471e-12	2.7749	3.05072e-49	ENSCAFG00000007731
TFDP2	1724.92	-0.926866	0.000135452	-1.06449	2.56667e-06	2.54941	9.3519e-38	ENSCAFG00000007742
CASP3	2910.37	0.578989	0.0307769	0.555591	0.0385399	-0.702629	0.000931379	ENSCAFG00000007750
GK5	2968.09	-0.763375	0.00313144	-0.910376	7.53489e-05	1.81431	1.28157e-20	ENSCAFG00000007753
CADM2	147.137	2.35809	3.41041e-07	2.27616	7.86133e-07	2.88351	2.33995e-07	ENSCAFG00000007806
ENSCAFG00000007830	214.013	-1.9594	0.000355309	-1.94968	0.000292985	4.52238	6.15207e-22	ENSCAFG00000007830
KNTC1	1167.7	-1.5117	8.37615e-07	-2.06066	5.46773e-13	-1.4759	3.77696e-07	ENSCAFG00000007837
UBE2L6	2527.4	-0.894798	0.0111827	-0.817009	0.0273819	-1.9128	2.30208e-14	ENSCAFG00000007839
HMGB2	4090.52	-1.56839	9.38975e-06	-1.45435	4.63075e-05	-2.38266	9.30996e-15	ENSCAFG00000007851
EDEM2	8138.63	-1.22305	5.09521e-09	-1.30343	1.6036e-10	1.14219	2.43711e-08	ENSCAFG00000007932
ENSCAFG00000007942	269.273	-1.29433	0.00363918	-1.54645	0.00010098	1.73517	3.10406e-06	ENSCAFG00000007942
FDFT1	16324.7	-1.4788	9.62302e-09	-1.91943	2.56005e-15	2.18717	1.28157e-20	ENSCAFG00000007948
U2SURP	3191.44	0.877994	0.000885994	0.856986	0.00102929	-0.766885	0.00408076	ENSCAFG00000007973
NRIP1	1053.79	1.22743	0.000219983	1.41631	4.05262e-06	-1.15972	0.000316044	ENSCAFG00000008092
PLOD2	16200.1	-2.13631	8.6031e-29	-2.44126	5.76782e-38	3.73721	9.0243e-92	ENSCAFG00000008101
ARRDC3	4621.32	-1.21718	0.000539533	-1.65402	7.604e-08	0.996941	0.00708559	ENSCAFG00000008118
ENSCAFG00000008154	6953	1.64981	5.34906e-16	1.14595	1.22801e-07	-1.3387	6.09183e-11	ENSCAFG00000008154
USP25	2051.43	1.09728	1.38294e-07	0.98726	3.18803e-06	-1.10551	3.30126e-08	ENSCAFG00000008215
KDM2B	1296.98	0.63139	0.0178092	0.701282	0.00309595	-0.557029	0.0423024	ENSCAFG00000008259
HK2	8508.87	-1.01674	5.75278e-08	-1.09299	1.74068e-09	1.88112	1.33492e-29	ENSCAFG00000008265
MND1	200.186	-1.92178	0.000107777	-1.62806	0.00189927	-2.19155	1.20185e-07	ENSCAFG00000008268
HLTF	7449.33	1.09933	2.14657e-11	0.622091	0.00157134	-1.10903	2.87455e-12	ENSCAFG00000008276
ENC1	237.363	1.31927	0.000374498	1.30518	0.000353322	-1.35125	9.90339e-05	ENSCAFG00000008289
FZD3	77.9458	2.34971	0.000176441	2.37677	9.99458e-05	-1.75537	0.0130782	ENSCAFG00000008293
ZNF395	3627.19	-2.10532	1.08667e-35	-2.32559	2.03205e-43	-0.926899	3.98019e-07	ENSCAFG00000008300
TM4SF1	7206.32	1.9712	1.09789e-13	3.13608	4.87086e-36	-0.889246	0.00869545	ENSCAFG00000008343
ENSCAFG00000008369	929.302	-1.58797	4.13101e-14	-1.83964	5.61221e-19	-0.939218	2.28547e-05	ENSCAFG00000008369
EPB41L1	4505.22	1.27162	6.54166e-12	1.07144	1.62995e-08	-0.633765	0.00547329	ENSCAFG00000008413
EPHX2	288.034	-1.52612	5.18066e-05	-1.44962	0.000130996	-1.2213	0.00106606	ENSCAFG00000008438
USO1	10040.7	-0.550082	0.0125832	-0.834589	1.3524e-06	0.727145	3.37328e-05	ENSCAFG00000008449
EDIL3	633.757	-1.63934	2.58811e-06	-1.66464	1.14558e-06	1.86759	9.06325e-09	ENSCAFG00000008467
NDRG3	4217.16	-0.551475	0.0143839	-0.926279	5.81635e-08	0.850385	5.7925e-07	ENSCAFG00000008593
TROAP	906.826	-1.71061	8.18989e-13	-2.02494	7.30594e-18	-1.68507	4.13765e-14	ENSCAFG00000008613
STBD1	396.48	3.08914	6.96861e-15	1.95694	8.18712e-06	-2.22817	5.93597e-08	ENSCAFG00000008624
TKT	20167.1	-0.639568	0.00337504	-0.609663	0.00549003	-0.560731	0.0113201	ENSCAFG00000008647
THBS1	73512.8	-0.999102	0.0044354	-1.17343	0.000172361	3.98972	3.74994e-57	ENSCAFG00000008704
TRIM35	974.212	1.22947	1.03846e-06	1.99374	7.59481e-19	-1.07523	2.00798e-05	ENSCAFG00000008708
MRPL1	1732.62	-1.01877	4.14812e-05	-1.28493	1.66713e-08	1.02556	1.36947e-05	ENSCAFG00000008710
NUCB2	5329.87	-0.492392	0.0279321	-1.12222	2.27491e-13	-0.699719	2.44758e-05	ENSCAFG00000008713
KMT2D	4699.85	0.669064	0.0109178	0.618342	0.0232672	0.668585	0.00601397	ENSCAFG00000008718
NAA25	1724.95	1.00399	2.17162e-06	0.986671	2.5653e-06	0.629111	0.0162107	ENSCAFG00000008792
ANXA3	5024.33	-1.1673	1.61807e-06	-1.02302	4.44432e-05	-1.11346	2.14473e-06	ENSCAFG00000008837
BUB1B	1660.7	-1.89866	6.11088e-14	-1.97661	2.88023e-15	-1.56681	2.75552e-10	ENSCAFG00000008877
SERINC5	7691.06	1.84279	1.8351e-21	1.96688	7.73808e-25	-0.606776	0.0295913	ENSCAFG00000008891
ENSCAFG00000008972	627.478	1.3857	1.08484e-08	1.61474	3.18036e-12	-0.781817	0.00885521	ENSCAFG00000008972
RASAL1	1169.01	-0.845201	0.000324021	-0.994557	4.42255e-06	-0.606322	0.0240913	ENSCAFG00000008986
DECR1	670.105	-1.14484	1.24638e-05	-1.34182	6.69195e-08	-1.54596	5.45445e-12	ENSCAFG00000009009
STX19	351.098	-2.02852	1.44518e-08	-2.96155	1.73366e-17	-1.06367	0.0136978	ENSCAFG00000009025
DHX35	480.358	0.831528	0.0348546	1.20013	4.84047e-05	-1.56088	4.05936e-09	ENSCAFG00000009044
PGAM1	44108	-1.75669	7.02431e-26	-1.77618	1.01316e-26	0.736031	0.000153106	ENSCAFG00000009062
NUP93	5825.05	-0.983638	0.00142158	-0.94664	0.00201891	1.65374	2.30677e-11	ENSCAFG00000009088
LXN	1189.49	-1.54379	3.77017e-08	-1.82416	1.00958e-11	1.22183	2.16993e-05	ENSCAFG00000009096
KNSTRN	587.694	-1.53967	5.6318e-10	-1.34445	1.04549e-07	-1.71708	1.11576e-14	ENSCAFG00000009098
NKX3-1	116.407	-1.87106	0.000302884	-1.62596	0.00288259	3.4929	1.46512e-14	ENSCAFG00000009107
MT1E	3131.36	-0.833434	0.00476642	-1.58777	3.9626e-12	4.23885	1.01622e-86	ENSCAFG00000009110
MT1X	32003.3	-0.962584	0.000339218	-1.68554	6.32294e-14	4.80915	1.40579e-119	ENSCAFG00000009113
IVD	4231.01	-0.755732	0.000178656	-0.873858	3.02327e-06	-0.823437	7.46693e-06	ENSCAFG00000009116
BBS2	3954.77	-1.02867	2.78225e-09	-1.42928	1.24367e-18	1.08645	5.24115e-11	ENSCAFG00000009127
LPIN3	2250.4	-1.31894	4.43724e-08	-1.2468	2.29174e-07	0.741842	0.0124376	ENSCAFG00000009142
ARSB	4527.35	0.826198	0.00214178	0.776365	0.00442735	2.72256	8.57831e-41	ENSCAFG00000009168
AMFR	6687.09	-0.595992	0.00783198	-1.00949	6.84648e-09	0.492169	0.0439199	ENSCAFG00000009169
LOXL2	1886.89	-1.95827	0.0310124	-2.01414	0.0172192	3.66473	3.94531e-09	ENSCAFG00000009187
KNL1	1539.23	-1.2965	4.20463e-09	-1.84262	9.57004e-19	-1.30416	4.02227e-10	ENSCAFG00000009202
R3HCC1	3211.62	-0.58453	0.00519418	-0.651885	0.00062918	1.17935	7.21717e-14	ENSCAFG00000009210
ENSCAFG00000009211	166654	-1.26976	3.97099e-09	-1.57417	1.53501e-14	1.69227	2.05275e-17	ENSCAFG00000009211
FILIP1L	3658.05	-1.18649	0.00143728	-1.85979	1.77198e-09	1.64533	1.16745e-07	ENSCAFG00000009242
CYTIP	28.3619	-2.52151	0.0031156	-2.65196	0.00107298	4.1035	4.62533e-09	ENSCAFG00000009258
F2R	2944.68	-1.79695	4.40927e-08	-1.84472	9.54115e-09	1.23726	0.000523074	ENSCAFG00000009284
CCDC148	662.234	-1.56589	1.80771e-09	-1.95108	5.35799e-15	1.96068	1.33411e-15	ENSCAFG00000009318
MYBL2	9114.85	-0.562787	0.00728729	-1.14594	3.95349e-13	-0.752296	8.61814e-06	ENSCAFG00000009336
PYROXD2	325	-2.08885	1.37851e-07	-2.14454	4.44496e-08	-1.49152	0.000196864	ENSCAFG00000009350
PKP4	24326.5	-0.649235	0.00899604	-0.718456	0.00140939	1.84699	4.6914e-26	ENSCAFG00000009361
OSGEPL1	712.841	-0.78928	0.00132709	-0.626958	0.0278361	2.52433	5.85452e-38	ENSCAFG00000009380
SLC10A6	354.579	1.97068	2.22735e-10	1.65293	2.63551e-07	-1.17702	0.000988572	ENSCAFG00000009448
POLR3D	1100.77	0.855002	0.0002357	1.44637	1.58856e-13	-0.720341	0.00271849	ENSCAFG00000009455
EXT2	3972.68	-0.771202	0.000958772	-1.17614	2.44671e-09	-0.939093	3.28654e-06	ENSCAFG00000009477
GLS	16785.3	-0.776152	0.00971568	-1.02586	3.76193e-05	1.77236	1.68107e-16	ENSCAFG00000009513
NUSAP1	1488.71	-0.736384	0.00132073	-0.989533	7.5555e-07	-1.66897	6.68133e-22	ENSCAFG00000009538
SLC5A3	257.928	-1.34129	0.00722789	-1.78796	2.13739e-05	5.15965	6.54433e-36	ENSCAFG00000009546
RCAN1	11892.2	-1.0711	3.2546e-05	-1.07582	1.96298e-05	4.25598	1.15658e-91	ENSCAFG00000009559
SETD4	1045.25	-1.64115	4.59727e-09	-2.07989	6.05331e-15	1.10404	0.000275391	ENSCAFG00000009616
RIPPLY3	637.982	-1.11608	0.00174114	-1.13924	0.00100031	-2.53272	4.0442e-22	ENSCAFG00000009694
MAPKBP1	1384.72	0.838596	0.000299285	0.972898	5.25752e-06	-0.922395	1.27176e-05	ENSCAFG00000009695
UBE2C	2708.64	-1.08708	3.92126e-09	-1.03874	1.76628e-08	-1.2099	2.36086e-12	ENSCAFG00000009745
NIPA1	887.956	-0.963337	0.000400652	-1.22979	4.63016e-07	2.79562	9.46276e-37	ENSCAFG00000009750
PRICKLE1	3580.24	1.86803	3.79157e-17	1.44085	3.65371e-10	-1.05096	1.61918e-05	ENSCAFG00000009782
MAB21L3	337.262	-3.54384	3.57311e-18	-3.30049	5.00094e-16	-1.80503	4.94898e-06	ENSCAFG00000009786
ATP1A1	73036.5	-0.840809	0.000289198	-0.882963	6.91384e-05	1.82495	1.31413e-22	ENSCAFG00000009795
ENSCAFG00000009798	1287.47	-0.766965	0.00160369	-1.05202	4.9675e-07	0.649026	0.0101545	ENSCAFG00000009798
KCNJ15	443.907	-1.51604	2.12809e-05	-1.06794	0.0116342	6.73883	2.18066e-59	ENSCAFG00000009817
GFOD1	1133.07	0.821376	0.000192656	0.603843	0.0230668	1.57572	1.09445e-16	ENSCAFG00000009832
SIRT5	9999.54	-1.45245	2.25715e-15	-1.86977	3.24246e-26	1.69199	5.98017e-22	ENSCAFG00000009838
FAM13A	1974.44	-2.41717	3.4795e-24	-2.85851	4.68432e-34	2.10616	5.63342e-19	ENSCAFG00000009840
ITGB6	1702.61	0.732592	0.00225856	-0.63902	0.0154243	-0.99793	5.28383e-07	ENSCAFG00000009877
ALAS1	5768.87	1.69489	2.41856e-10	1.3277	2.36025e-06	-0.935879	0.00319109	ENSCAFG00000009881
ATXN1	2336.83	-0.852099	0.000660338	-0.795396	0.00171282	2.08823	4.19871e-26	ENSCAFG00000009934
ENSCAFG00000010023	156.444	-1.21148	0.0261007	-1.43677	0.00196539	1.89535	2.91531e-06	ENSCAFG00000010023
TMCC2	898.983	0.805067	0.00841841	1.17326	1.81622e-06	0.948369	0.000400523	ENSCAFG00000010030
ZNF697	297.101	-1.44321	3.54376e-07	-0.929349	0.00596462	2.0753	3.56948e-15	ENSCAFG00000010044
MARCH6	10286.6	-1.00683	1.18156e-06	-0.72098	0.00222326	1.4549	4.44953e-15	ENSCAFG00000010047
SEMA5A	3111.13	-1.09811	0.008234	-1.01308	0.0186334	1.47869	9.56633e-06	ENSCAFG00000010102
ENSCAFG00000010117	2241.43	-0.958652	3.20383e-05	-1.0501	1.72328e-06	-0.682386	0.00794601	ENSCAFG00000010117
FASTKD3	816.093	1.00966	2.45243e-05	1.35879	3.04443e-10	-1.04326	3.81156e-06	ENSCAFG00000010129
TPMT	1336.21	-0.988692	2.12916e-05	-0.999453	1.14115e-05	-1.19064	8.3272e-09	ENSCAFG00000010160
MBOAT1	3308.41	-0.631655	0.00274299	-0.647473	0.00138385	-0.936325	3.1358e-08	ENSCAFG00000010211
KIF18A	1309.06	-1.71916	1.4301e-19	-1.93531	5.28291e-25	0.957949	2.96616e-06	ENSCAFG00000010218
ITFG1	5065.04	-0.783438	2.08344e-05	-1.2112	1.01881e-13	0.895969	1.12951e-07	ENSCAFG00000010234
KIF21A	1111.07	1.29355	2.63539e-06	1.23782	6.72423e-06	2.11484	1.16993e-16	ENSCAFG00000010250
SFXN2	683.318	1.30601	9.40863e-07	2.1456	1.0309e-19	-3.47841	4.54629e-55	ENSCAFG00000010254
RBM15B	1589.54	0.788822	0.00722292	1.32247	7.33041e-09	-0.783636	0.00408512	ENSCAFG00000010266
CYP17A1	34.5022	-4.33813	4.51536e-11	-4.22907	1.16032e-10	5.14402	3.13917e-15	ENSCAFG00000010279
GPLD1	274.226	-1.66663	4.37939e-09	-1.84634	3.28732e-11	0.879868	0.0119117	ENSCAFG00000010284
CISH	716.35	0.91752	0.00414016	1.62257	9.45352e-11	-1.89244	2.76799e-15	ENSCAFG00000010293
ALDH5A1	2174.57	-0.664957	0.00647053	-0.936553	3.39285e-06	-0.818079	5.16406e-05	ENSCAFG00000010366
ENSCAFG00000010412	913.357	-1.72718	4.42462e-13	-1.60457	2.23477e-11	-2.18475	1.32659e-24	ENSCAFG00000010412
DHCR7	6587.08	-0.661405	0.011382	-1.0204	6.18373e-07	1.21065	2.93484e-10	ENSCAFG00000010424
CALHM1	440.486	1.09708	0.0385991	3.01403	1.99802e-19	-3.75001	2.32497e-31	ENSCAFG00000010454
GCA	97.7932	1.96164	0.00310498	1.7617	0.0119939	-2.17885	0.000203558	ENSCAFG00000010470
PDE9A	371.813	-1.18578	0.0119357	-1.84888	8.36475e-07	-0.995145	0.0428103	ENSCAFG00000010487
LGR6	811.389	-0.82392	0.0234558	-1.58149	1.43435e-09	1.28466	1.5708e-06	ENSCAFG00000010521
CCDC80	20232.7	-1.49906	8.85326e-07	-1.13212	0.000741425	4.50963	1.10224e-67	ENSCAFG00000010530
U2AF1	10321.9	-0.72617	0.00230672	-0.951054	3.68799e-06	1.85203	5.87607e-25	ENSCAFG00000010572
ELF3	9752.99	1.79933	1.6308e-18	1.78701	1.71115e-18	-2.16719	3.35732e-28	ENSCAFG00000010602
XPNPEP1	5181.56	-0.962435	1.18495e-07	-1.15534	2.03857e-11	0.818577	7.27151e-06	ENSCAFG00000010661
ANO1	75.8659	-2.2991	7.79315e-05	-1.83811	0.00332679	-1.37358	0.0380907	ENSCAFG00000010664
ENSCAFG00000010718	1996.64	1.00296	0.00349559	1.48044	1.70068e-07	-0.893097	0.00972876	ENSCAFG00000010718
NAV1	799.341	-1.00134	0.0022371	-1.28022	7.81338e-06	0.817189	0.0204327	ENSCAFG00000010744
IGHMBP2	4630.6	0.56326	0.0249438	0.615789	0.00600816	0.646007	0.00196189	ENSCAFG00000010745
C2orf72	98.6163	2.43961	9.90249e-07	2.9163	4.52351e-10	-2.50614	1.4096e-07	ENSCAFG00000010752
QTRT2	754.615	1.71276	2.82653e-13	2.26034	4.50947e-24	-1.35875	1.3146e-08	ENSCAFG00000010759
SLC12A7	6789.51	-0.610872	0.00368361	-0.828534	3.22807e-06	0.667094	0.000368129	ENSCAFG00000010793
CENPE	1712.77	-0.994196	5.87409e-06	-1.54184	6.25634e-15	-0.673036	0.00658438	ENSCAFG00000010836
PFKL	11224	-1.51863	7.62986e-21	-1.71868	4.40745e-27	-0.756382	2.94128e-05	ENSCAFG00000010846
GSTCD	1660.65	1.07003	5.20898e-05	0.822701	0.00600816	0.777945	0.00996843	ENSCAFG00000010916
BPNT1	5052.32	-1.02954	3.348e-05	-1.26056	3.56832e-08	0.932579	0.000136751	ENSCAFG00000010927
CCDC91	5266.87	-0.574547	0.00972603	-0.684309	0.000398436	0.873528	3.53733e-07	ENSCAFG00000010942
PTHLH	791.823	0.911775	0.00294483	1.44137	7.13495e-09	2.11431	2.24922e-17	ENSCAFG00000010955
SATB2	628.705	0.935832	0.0111919	1.15428	0.000233383	1.16423	0.000222698	ENSCAFG00000010971
ACACB	311.943	-2.62278	5.38826e-16	-2.42799	7.0845e-14	-1.32841	5.59518e-05	ENSCAFG00000010991
SPATS2L	8226.61	-1.19606	5.78074e-05	-1.70099	1.1798e-10	2.88116	3.86934e-32	ENSCAFG00000011015
SGO2	914.201	-0.941158	6.83978e-05	-1.14761	1.6588e-07	-1.2056	3.43193e-09	ENSCAFG00000011065
ZMAT3	855.15	0.749641	0.00713716	0.631342	0.0475339	0.886414	0.000297245	ENSCAFG00000011081
CAMSAP2	6656.32	0.938058	4.2377e-05	0.759799	0.00229158	0.689211	0.00686383	ENSCAFG00000011082
DKK2	36.8301	-2.5802	0.000131323	-3.15069	7.78467e-07	1.91108	0.00969653	ENSCAFG00000011087
FABP3	3116.55	-1.45984	4.76336e-12	-1.00562	1.07598e-05	-0.608745	0.0413278	ENSCAFG00000011117
DAD1	5906.76	-1.00029	0.000301213	-1.2299	9.14777e-07	1.71479	6.64278e-14	ENSCAFG00000011134
KIF14	1231.47	-0.798746	0.00351909	-1.51346	3.11165e-12	-0.675395	0.016863	ENSCAFG00000011140
STARD9	648.553	-1.66716	1.06774e-09	-1.8085	1.22414e-11	1.74243	3.58663e-11	ENSCAFG00000011155
LRP10	9695.55	-0.907988	3.07866e-06	-1.00052	7.80423e-08	0.558671	0.0192283	ENSCAFG00000011202
CORO1C	3071.21	-0.872989	0.00403014	-0.829802	0.00674911	0.879082	0.00177653	ENSCAFG00000011301
MFN1	2167.47	1.21917	4.69888e-13	1.10793	7.18087e-11	-0.701427	0.000221018	ENSCAFG00000011308
ISCU	2227.04	-0.617412	0.00448701	-0.719884	0.000212921	0.770017	2.5864e-05	ENSCAFG00000011324
DDX27	5909.42	0.617122	0.00835068	0.75417	0.000183342	0.514675	0.0430768	ENSCAFG00000011384
CLDN34	153.213	-1.42864	0.00146665	-1.51953	0.000374388	1.1944	0.0110264	ENSCAFG00000011393
BCAT1	17413.9	-1.38607	3.01845e-13	-1.38978	1.48971e-13	2.70605	5.53594e-54	ENSCAFG00000011487
GAR1	784.801	1.28991	7.89136e-07	1.43832	8.53717e-09	-1.27918	3.6434e-07	ENSCAFG00000011503
TMEM134	1020.39	-1.31738	6.04115e-07	-1.39927	5.11988e-08	-0.975205	0.00039245	ENSCAFG00000011535
CLCN4	425.676	-2.36413	4.0635e-17	-2.86967	5.80705e-25	1.67624	5.04858e-09	ENSCAFG00000011537
PCNX2	818.894	-1.92963	3.7695e-10	-1.64374	1.77552e-07	-1.84538	1.7705e-10	ENSCAFG00000011585
FANCI	1361.86	-1.03153	4.756e-07	-1.21228	5.51412e-10	-1.14001	1.36147e-09	ENSCAFG00000011620
CLCF1	758.463	0.808574	0.0119018	1.06186	6.27967e-05	-0.819437	0.00523713	ENSCAFG00000011629
ATP11B	11858.8	-0.593553	0.0215648	-1.06494	1.38986e-08	0.916004	1.45309e-06	ENSCAFG00000011680
XIRP2	109.555	-2.10231	0.000849735	-1.7921	0.00832086	5.62168	5.91878e-23	ENSCAFG00000011682
ZBED9	2486.86	0.686438	0.00264641	0.862877	1.45645e-05	0.673834	0.00203044	ENSCAFG00000011719
TFIP11	4504.22	0.486262	0.049962	0.64287	0.000699505	0.728696	3.03215e-05	ENSCAFG00000011741
CA14	2807.06	-1.16206	7.74485e-08	-1.30238	4.17482e-10	-1.69032	2.34038e-18	ENSCAFG00000011762
STK39	1405.48	-0.840473	0.00740849	-1.1508	9.58696e-06	2.2137	2.47854e-22	ENSCAFG00000011768
TEX2	1719.93	-0.657572	0.00942401	-0.890339	2.06981e-05	0.85964	2.83579e-05	ENSCAFG00000011770
EGLN1	4523.22	-1.02114	6.24796e-09	-1.38083	5.69047e-17	0.750274	4.71148e-05	ENSCAFG00000011772
APH1A	7899.72	-0.856749	7.70459e-05	-1.05187	1.15763e-07	1.09867	9.99583e-09	ENSCAFG00000011777
GPER1	20.8881	-2.48912	0.00533623	-2.72127	0.00102215	3.11302	4.04804e-05	ENSCAFG00000011781
SC5D	2711.29	-0.945747	4.70816e-07	-1.38196	9.88157e-16	1.38507	2.68428e-16	ENSCAFG00000011805
RHOD	2216.05	-0.710278	0.00519972	-0.920183	2.19182e-05	1.66702	9.68588e-19	ENSCAFG00000011814
SYT12	307.954	-1.35089	0.00151809	-1.293	0.00242783	4.38258	2.83568e-34	ENSCAFG00000011840
LRFN4	2998.07	1.23442	5.76676e-07	0.875484	0.00182943	0.674266	0.0436274	ENSCAFG00000011851
SPC25	808.868	-1.19375	1.21404e-05	-1.16671	1.6009e-05	-1.09497	2.62269e-05	ENSCAFG00000011859
SLC19A1	2587.58	1.32927	1.68491e-08	1.67035	5.77105e-14	-0.745984	0.00987315	ENSCAFG00000011898
HJURP	1503.59	-1.67093	1.88044e-12	-1.85067	2.02234e-15	-1.93187	1.38875e-18	ENSCAFG00000011899
COL6A1	122.891	-2.51447	5.40475e-06	-1.92791	0.00145008	4.00755	4.39219e-15	ENSCAFG00000011911
PGBD1	76.8995	1.73157	0.0293909	2.70524	3.51389e-06	-1.58577	0.0448172	ENSCAFG00000011937
PARP9	773.418	1.25756	3.94862e-06	1.50932	3.18984e-09	-2.17449	2.65655e-20	ENSCAFG00000011940
DTX3L	1040.51	1.13969	2.41353e-06	1.49213	2.0273e-11	-2.10308	5.86918e-24	ENSCAFG00000011948
LSS	10620.4	-0.715297	0.00114191	-1.46184	8.18517e-17	1.43676	1.00604e-16	ENSCAFG00000011957
RFC2	2347.17	-1.21824	8.55758e-11	-1.12848	2.13687e-09	-0.70653	0.000828379	ENSCAFG00000011962
PARP14	702.953	1.27841	4.16245e-06	1.74243	5.19045e-12	-3.04641	2.08254e-39	ENSCAFG00000011970
PIR	9025.91	-0.828065	2.24595e-05	-0.972395	9.56505e-08	3.03225	5.9936e-80	ENSCAFG00000011975
KREMEN1	1080.24	-1.78113	5.13014e-19	-1.861	6.6347e-21	1.14949	3.36722e-08	ENSCAFG00000011994
IDH2	12585.5	-1.80552	1.00023e-28	-1.74734	4.4951e-27	-1.14671	6.59731e-12	ENSCAFG00000012052
BMX	246.776	-1.81644	1.98397e-07	-1.95345	9.46442e-09	6.3549	1.0966e-48	ENSCAFG00000012063
PC	3741.21	-1.13241	0.000402884	-1.73611	2.24923e-10	1.5393	2.00413e-08	ENSCAFG00000012081
SEMA4B	4475.26	-1.39095	3.74445e-17	-1.21144	4.14758e-13	1.17689	9.24599e-13	ENSCAFG00000012082
CIB1	6330.49	-0.740157	0.0148095	-0.844101	0.00156927	1.03876	9.77645e-06	ENSCAFG00000012099
NDUFB3	1101.68	-0.933663	0.00489533	-0.972283	0.00203057	-1.40337	6.03411e-08	ENSCAFG00000012111
ABCB10	5222.52	-2.25978	5.65342e-14	-2.58224	1.11634e-18	1.95528	6.14993e-11	ENSCAFG00000012137
PRC1	1718.55	-1.16562	2.25549e-08	-1.56967	1.51384e-15	-1.28981	2.58121e-11	ENSCAFG00000012140
NPEPL1	2441.6	0.60088	0.00846157	0.712723	0.000351808	-1.00693	5.46473e-09	ENSCAFG00000012143
UGT8	433.701	2.1451	9.94764e-10	1.82274	4.58716e-07	-1.00829	0.0405799	ENSCAFG00000012173
SLC26A6	4197.22	-0.672067	0.00124416	-0.57655	0.0102784	1.07911	1.80235e-10	ENSCAFG00000012175
NOP9	2391.5	0.524465	0.0449292	0.678108	0.000865678	0.577839	0.00826462	ENSCAFG00000012213
TRAK2	1629.73	0.930301	9.93847e-05	0.788793	0.00195846	0.758776	0.00291374	ENSCAFG00000012217
SFN	5108.35	1.18355	1.78058e-10	2.20511	2.19544e-38	-0.621724	0.00623046	ENSCAFG00000012290
TMEM237	697.332	-0.719625	0.0115722	-1.07953	2.24979e-06	-0.756172	0.00219909	ENSCAFG00000012317
CDH26	13.9844	-2.75017	0.0017378	-3.32554	2.44563e-05	2.59759	0.00215463	ENSCAFG00000012336
NENF	1137.37	-0.611627	0.0378664	-0.601336	0.0362304	-0.715084	0.00198463	ENSCAFG00000012338
FURIN	10110.7	-0.941351	4.11625e-05	-0.773897	0.00174216	1.87676	1.55624e-22	ENSCAFG00000012353
SLCO1A2	946.688	3.50626	7.5783e-08	3.06224	4.56544e-06	-2.10816	0.0063207	ENSCAFG00000012368
MTMR3	3115.46	0.923433	3.32684e-06	0.77728	0.000198954	-0.941707	6.31591e-07	ENSCAFG00000012420
NOP58	3872.68	1.06956	6.77605e-08	1.5179	1.03823e-16	-0.91796	3.76686e-06	ENSCAFG00000012448
HTRA1	9432.56	-1.0581	2.88229e-06	-1.5702	1.53501e-14	1.412	4.08204e-12	ENSCAFG00000012556
ENSCAFG00000012593	2305.34	-1.77185	3.11244e-11	-2.10826	3.43528e-16	-2.05018	1.68674e-16	ENSCAFG00000012593
GPC1	3259.68	1.04011	1.87387e-07	0.635907	0.010722	-0.575073	0.0255661	ENSCAFG00000012663
ANK3	8912.91	-0.974964	0.00783277	-1.28712	2.63836e-05	1.42084	8.25627e-07	ENSCAFG00000012694
OSBPL11	4003.26	0.577362	0.0395389	0.690662	0.00270431	0.745033	0.000489246	ENSCAFG00000012701
QSOX1	20559	-1.99087	2.52031e-19	-2.04293	1.22835e-20	0.71977	0.01731	ENSCAFG00000012717
RUBCN	687.202	1.02733	0.000115263	1.22308	6.18373e-07	-0.946757	0.000304508	ENSCAFG00000012767
FTSJ3	1532.37	1.88425	1.92036e-25	2.21981	6.9618e-36	-0.903569	9.11814e-06	ENSCAFG00000012770
DDX42	2650.44	0.736329	0.00330716	1.09128	1.28739e-07	-1.29539	2.82311e-11	ENSCAFG00000012818
SEC11A	7317.44	-0.70521	5.10628e-05	-0.907818	9.42463e-09	0.477331	0.0207811	ENSCAFG00000012889
KLC2	2381.4	0.535528	0.0466773	0.566914	0.0189605	1.19093	1.06337e-11	ENSCAFG00000012899
DHX32	3189.47	-0.644163	0.00473391	-0.755959	0.000196023	1.09935	5.08324e-10	ENSCAFG00000012912
HELZ2	3899.93	0.797763	0.000605791	1.16254	5.53239e-09	-0.640501	0.0101619	ENSCAFG00000012968
INPP5J	1986.86	-1.40748	4.32915e-06	-1.85667	4.5258e-11	1.4766	3.329e-07	ENSCAFG00000012969
PLA2G3	1616.84	-1.29357	7.931e-06	-1.89799	3.41685e-13	1.58658	1.71366e-09	ENSCAFG00000012981
EPHB3	850.042	1.32697	2.79726e-07	0.901425	0.00276536	-0.901047	0.00178489	ENSCAFG00000013005
ZNF365	545.526	0.987232	0.000820293	0.925156	0.00198318	0.803859	0.0156929	ENSCAFG00000013039
ENSCAFG00000013060	2719.96	-1.47194	8.69971e-14	-1.98069	1.85069e-25	-0.979177	1.96109e-06	ENSCAFG00000013060
HMGCL	2587.71	-1.1608	1.96849e-08	-0.937263	1.53529e-05	-1.73269	7.0112e-21	ENSCAFG00000013085
GLUL	2944.58	1.22239	4.86599e-08	0.733284	0.00851918	-0.804805	0.00128972	ENSCAFG00000013102
RNASEL	1627.31	0.851892	0.00560604	0.72874	0.0334865	-1.3104	5.46091e-08	ENSCAFG00000013121
MARCH10	37.607	-2.05195	0.00607833	-2.07087	0.00442379	4.41319	1.44435e-12	ENSCAFG00000013150
HOMER2	159.178	1.46762	0.00788729	1.35091	0.0191209	-1.63846	0.000636018	ENSCAFG00000013174
EGLN3	8103.13	-2.50912	1.49312e-21	-2.46428	5.59724e-21	0.937317	0.00557327	ENSCAFG00000013182
HEBP1	5175.31	-1.01944	2.90894e-09	-1.46581	7.01323e-20	-1.30506	1.62128e-16	ENSCAFG00000013209
GPRC5A	8268.69	0.962006	9.24765e-08	0.990531	1.88564e-08	-1.1668	2.74148e-12	ENSCAFG00000013217
SH3GL3	1130.43	-1.25743	0.000151934	-1.32995	2.86938e-05	1.96328	3.94039e-12	ENSCAFG00000013237
LAMC2	27297.9	-1.55242	1.23925e-18	-1.34699	4.39763e-14	2.37042	7.96238e-46	ENSCAFG00000013243
GPR19	1648.55	-1.34737	2.07969e-06	-1.72678	5.87977e-11	3.14967	1.74331e-37	ENSCAFG00000013245
ENSCAFG00000013255	3340.14	-2.61754	2.69573e-23	-2.73116	1.51133e-25	-1.42053	4.00509e-07	ENSCAFG00000013255
MRC2	3936.89	-1.46385	1.52806e-13	-1.83981	6.09676e-22	2.80752	1.68941e-52	ENSCAFG00000013256
NUF2	923.249	-2.26558	6.44281e-16	-2.36729	1.95534e-17	-1.40669	1.01834e-06	ENSCAFG00000013259
ID3	1883.29	2.17037	5.34535e-16	1.78734	7.22171e-11	-1.89572	1.06663e-12	ENSCAFG00000013269
SIPA1	1817.83	-0.662866	0.00569978	-0.753988	0.000487404	0.988467	2.14857e-07	ENSCAFG00000013350
ENSCAFG00000013365	1345.63	-0.68577	0.0172446	-0.61411	0.0479305	1.26663	1.10604e-09	ENSCAFG00000013365
HIP1	5159.5	-1.41459	8.47321e-11	-1.15694	2.8037e-07	2.15968	7.27466e-27	ENSCAFG00000013367
LNPK	1344.91	-0.59548	0.0430781	-1.12383	2.50452e-08	0.785958	0.000352339	ENSCAFG00000013390
CCL24	5647.15	-2.01295	0.00311676	-1.77279	0.0149077	7.32499	3.2927e-48	ENSCAFG00000013396
RHBDD2	4434.74	-1.09206	1.3159e-05	-0.950697	0.000257848	1.92474	4.10268e-19	ENSCAFG00000013405
ALDH9A1	5616.7	-1.00704	5.86556e-05	-1.11189	2.72882e-06	1.0068	2.29308e-05	ENSCAFG00000013422
ENSCAFG00000013425	6063.92	-0.536028	0.0148501	-0.757467	1.53529e-05	-0.715989	3.2387e-05	ENSCAFG00000013425
EDEM3	9950.57	-0.761149	0.0115183	-1.17769	5.69722e-07	2.76015	6.53583e-41	ENSCAFG00000013478
LTBP3	2499.09	-0.707125	0.00341745	-0.643986	0.0105513	-0.569572	0.0302624	ENSCAFG00000013500
NBEAL2	4571.02	0.672062	0.00206956	0.735167	0.000284007	-0.80343	2.04712e-05	ENSCAFG00000013517
FZD5	229.374	1.15736	0.0228993	2.05934	1.76214e-08	-1.1853	0.00920837	ENSCAFG00000013547
FRMD8	3258.25	0.634832	0.0482175	0.662767	0.0232454	0.695828	0.00917564	ENSCAFG00000013615
IDH1	12471.5	-1.52624	3.30436e-18	-1.79293	1.09687e-25	3.28305	7.82559e-89	ENSCAFG00000013617
ENSCAFG00000013653	1241.35	1.39998	0.00195282	-1.10595	0.0450417	-2.89478	8.95353e-17	ENSCAFG00000013653
ENSCAFG00000013668	883.989	1.26263	0.00480563	1.03915	0.0452426	-1.05777	0.026591	ENSCAFG00000013668
ITGB3	12949.4	-1.42538	2.81274e-17	-1.4025	5.7766e-17	1.58329	2.38595e-22	ENSCAFG00000013735
PLA2G4A	11088	-2.16943	6.83933e-15	-1.92629	7.63252e-12	1.81076	8.01004e-11	ENSCAFG00000013778
FIS1	2672.96	-0.797362	0.00105343	-0.896038	6.79715e-05	-0.616022	0.0219544	ENSCAFG00000013800
ADORA2A	361.662	-1.37871	0.000402884	-1.0864	0.0143282	5.84326	1.08441e-50	ENSCAFG00000013828
UPB1	109.382	-2.64101	2.52225e-07	-1.9677	0.000375733	1.44983	0.0240225	ENSCAFG00000013843
ENSCAFG00000013855	2168.76	-0.801815	7.93702e-05	-0.578759	0.0171467	-0.512158	0.0447668	ENSCAFG00000013855
CEMIP	13661.2	2.26548	0.000256903	2.46893	2.37905e-05	3.61612	3.75406e-12	ENSCAFG00000013863
ACBD4	538.659	-0.937636	0.00052113	-0.774597	0.00929212	0.96348	0.000140558	ENSCAFG00000013895
ABL2	1940.96	0.915749	0.0162521	1.37424	3.22807e-06	1.61095	1.03366e-08	ENSCAFG00000013920
PLCD3	3083.47	-0.981356	8.85978e-07	-0.944762	2.02278e-06	0.949973	8.78601e-07	ENSCAFG00000013924
TM7SF2	1915.12	-1.63243	1.49402e-17	-2.02722	2.99966e-27	-0.76507	0.000525488	ENSCAFG00000013951
FAH	1917.81	-1.05687	5.86058e-08	-0.689315	0.00245468	-0.770774	0.000152136	ENSCAFG00000013958
ENSCAFG00000013979	4407.38	-1.42638	8.61205e-08	-0.931659	0.00289466	2.76051	1.38244e-31	ENSCAFG00000013979
AIFM2	2152.22	-0.637283	0.0446271	-0.876364	0.000270103	-1.08498	3.65208e-07	ENSCAFG00000014014
DLAT	3617.72	-0.888421	0.00774372	-1.25527	4.10129e-06	1.14377	2.76332e-05	ENSCAFG00000014016
IL1RAP	3050.7	-0.690242	0.00272407	-1.15214	6.25639e-10	0.724663	0.000544094	ENSCAFG00000014029
PPA1	10516.6	-0.919548	0.00503666	-1.42545	6.909e-08	1.85451	4.82824e-14	ENSCAFG00000014033
CCDC50	1725.34	-1.13949	1.21562e-10	-1.53987	5.75813e-20	0.984532	2.38552e-08	ENSCAFG00000014058
CRYAB	634.58	-1.97364	4.63274e-06	-2.29595	1.7332e-08	2.31329	5.88275e-09	ENSCAFG00000014074
CCDC141	31.4567	-2.66051	0.000156887	-3.15734	2.15747e-06	4.66389	5.8275e-13	ENSCAFG00000014079
MIS18BP1	1366.91	-0.948445	0.000307153	-1.13603	2.50257e-06	-1.6758	2.72835e-15	ENSCAFG00000014085
LY6D	3443.56	-2.08706	1.8957e-14	-2.04501	4.53368e-14	4.05773	4.21192e-57	ENSCAFG00000014090
SESTD1	223.112	1.18127	0.0220808	1.37489	0.001877	-2.75149	1.42954e-15	ENSCAFG00000014103
ENSCAFG00000014154	2404	-0.60399	0.014259	-0.687042	0.00165608	-2.16535	2.72287e-40	ENSCAFG00000014154
IQCJ-SCHIP1	1733.4	-0.960479	0.000261024	-1.08114	1.05887e-05	3.07152	1.17485e-47	ENSCAFG00000014195
C11orf53	22.2384	-2.20041	0.0204954	-2.18955	0.0173783	2.30628	0.00613716	ENSCAFG00000014215
COMT	8249.61	-0.726959	0.000119234	-0.763431	2.56215e-05	0.942958	1.38336e-08	ENSCAFG00000014253
ENSCAFG00000014260	3254.82	0.860824	3.39962e-05	1.35637	8.34551e-14	-0.618136	0.00816012	ENSCAFG00000014260
DUT	1467.48	-1.5872	1.3501e-15	-1.09802	1.75876e-07	-1.19004	1.53e-09	ENSCAFG00000014277
LRCH4	3001.53	-0.746134	0.00538582	-1.03578	3.38653e-06	1.01564	3.19211e-06	ENSCAFG00000014336
AGFG2	10589	-0.87424	0.00307105	-1.2166	9.84952e-07	3.9787	5.82548e-77	ENSCAFG00000014351
MREG	1356.51	-1.17111	2.31829e-05	-1.32408	4.04447e-07	1.63001	2.75808e-11	ENSCAFG00000014361
PECR	205.722	-1.18382	0.0159197	-1.52877	0.000243779	-1.70555	1.38407e-06	ENSCAFG00000014368
NYAP1	1814.03	-1.31386	2.1646e-05	-1.12558	0.000520083	2.80743	8.08745e-27	ENSCAFG00000014374
LPCAT3	4999.09	-1.19596	1.03322e-13	-1.76219	1.15656e-30	1.05195	4.34354e-11	ENSCAFG00000014412
FUNDC1	684.356	-1.31813	9.72151e-08	-1.45774	1.12329e-09	0.720592	0.021989	ENSCAFG00000014506
SPSB2	431.742	0.810377	0.0483803	1.37339	1.17111e-06	-1.46172	6.68779e-08	ENSCAFG00000014541
TNS1	3827.2	-2.24807	1.14935e-28	-2.45055	2.89773e-34	1.90219	4.1353e-21	ENSCAFG00000014575
NBR1	10351.2	-0.623922	0.00529776	-0.861913	3.66941e-06	0.537854	0.0203254	ENSCAFG00000014592
BRCA1	1785.35	-1.3232	4.7391e-06	-1.63483	1.38999e-09	-0.98518	0.00135674	ENSCAFG00000014600
ARPC2	19749.2	-0.888338	2.41388e-06	-1.14107	6.01031e-11	0.668182	0.000874775	ENSCAFG00000014618
DOK7	172.519	1.56618	0.000155868	1.80181	2.71927e-06	-2.69185	3.05823e-15	ENSCAFG00000014622
TMBIM1	16124.9	-0.728802	0.000783934	-1.08917	3.38857e-09	0.796758	4.90049e-05	ENSCAFG00000014636
SLC11A1	1768.28	-1.19627	0.00403219	-1.10161	0.0103872	1.82956	3.43047e-08	ENSCAFG00000014645
ENSCAFG00000014689	443.402	-1.1935	0.000112712	-1.42195	7.16254e-07	1.65389	1.18712e-09	ENSCAFG00000014689
MLF2	15793	-0.558186	0.0067172	-0.726995	2.8413e-05	0.708013	3.08037e-05	ENSCAFG00000014690
LRRC34	347.914	-1.77472	3.09288e-07	-1.41889	0.000105208	-1.53743	2.31377e-06	ENSCAFG00000014720
ERO1A	25645.1	-1.9711	1.62574e-27	-1.99939	1.70218e-28	1.01866	2.05892e-07	ENSCAFG00000014750
ISYNA1	1971.57	-2.51192	4.31793e-38	-2.34374	3.80088e-33	3.47196	1.09658e-72	ENSCAFG00000014817
USP54	569.371	1.08606	7.48961e-05	1.33214	1.09567e-07	-1.63551	3.11406e-12	ENSCAFG00000014835
DDHD1	549.023	0.966099	0.000777541	0.835235	0.00678154	1.34111	2.08463e-07	ENSCAFG00000014871
CDKN3	205.934	-2.06171	5.53607e-05	-1.27163	0.0439846	-3.9063	3.0658e-31	ENSCAFG00000014897
TTLL4	1248.95	1.01603	0.0023724	2.63536	1.67001e-25	-1.11295	0.000194828	ENSCAFG00000014934
TACC3	2855.01	-2.18512	5.51703e-28	-1.92483	8.55889e-22	-1.60553	3.90698e-16	ENSCAFG00000015000
DLGAP5	3523.05	-2.71972	1.72618e-39	-3.11626	2.55326e-51	-1.51088	7.91131e-13	ENSCAFG00000015026
RTN3	15349	-0.587404	0.0423284	-0.594478	0.0288029	0.827816	7.72935e-05	ENSCAFG00000015064
KTN1	29469.8	-0.679154	0.00083104	-1.11703	3.91476e-11	0.688437	0.00027789	ENSCAFG00000015162
CD9	101342	-1.35622	3.46125e-11	-1.57106	1.8503e-15	1.37354	3.71568e-12	ENSCAFG00000015172
ENSCAFG00000015206	48.2388	-3.59908	7.6795e-08	-3.93551	2.18146e-09	4.4342	5.89754e-12	ENSCAFG00000015206
ATP1B1	6519.42	-0.600926	0.00202161	-0.684452	0.000114368	1.43284	4.64907e-22	ENSCAFG00000015258
GGT6	3145.86	0.731141	0.00109993	0.575502	0.0278344	-0.909406	2.48847e-06	ENSCAFG00000015282
BST1	1374.91	-1.48743	1.08913e-14	-0.988498	1.88545e-06	0.914901	9.35543e-06	ENSCAFG00000015312
NPTX2	2703.92	-1.63041	6.79792e-15	-1.46784	3.36872e-12	5.59731	2.97734e-157	ENSCAFG00000015333
CC2D2A	37.717	-2.55069	0.000305651	-2.23503	0.00245235	2.11139	0.00378986	ENSCAFG00000015345
PPIL2	1025.37	0.833919	0.00103875	0.778104	0.00262726	-0.703067	0.00794743	ENSCAFG00000015364
CCND2	15099.4	0.711625	0.00313388	0.653388	0.00868796	0.895584	1.08777e-05	ENSCAFG00000015381
TNFSF10	788.202	-0.977998	0.00153353	-0.89632	0.00488215	-0.877022	0.00348536	ENSCAFG00000015383
BOD1L1	3509.2	0.755856	0.00371667	0.726036	0.00540875	0.730413	0.00347872	ENSCAFG00000015402
DMXL2	614.971	1.78489	2.46253e-14	1.22896	1.18051e-06	2.26934	6.37679e-19	ENSCAFG00000015444
HS3ST1	7636.57	-0.633957	0.00258106	-0.628153	0.00226666	2.72996	4.47825e-70	ENSCAFG00000015450
ECT2	4248.76	-1.44705	1.99058e-11	-1.86234	1.67766e-19	-0.642807	0.0279952	ENSCAFG00000015455
ENSCAFG00000015459	2489.09	-0.607962	0.0478759	-0.775412	0.00126496	1.25265	3.34593e-10	ENSCAFG00000015459
TSPAN9	1430.84	-1.14029	1.87209e-05	-1.29042	3.06276e-07	-0.743847	0.0182126	ENSCAFG00000015466
RBM3	1506.49	-0.743325	0.00275012	-0.973017	6.0596e-06	-1.56798	3.29608e-17	ENSCAFG00000015485
NR2F6	2176.39	-0.575363	0.0179757	-0.806016	2.91578e-05	0.667099	0.000983053	ENSCAFG00000015487
DHX33	4172.93	0.9492	6.29863e-07	1.08108	2.52652e-09	0.633251	0.00364088	ENSCAFG00000015535
POLR3A	2982.08	1.13927	1.96173e-07	1.15796	7.00855e-08	0.817872	0.000625262	ENSCAFG00000015546
GPA33	24.8732	-2.23177	0.0255508	-2.1492	0.0316248	-1.99424	0.024537	ENSCAFG00000015579
POGK	3281.9	0.764464	0.00152127	0.753355	0.00146352	-0.89343	2.29787e-05	ENSCAFG00000015613
SLC35E1	1660.43	-0.61393	0.0116547	-0.821714	4.12297e-05	1.44747	9.17562e-17	ENSCAFG00000015651
USP42	3108.03	0.764511	0.00366111	0.8338	0.000618098	-0.929396	3.29547e-05	ENSCAFG00000015684
LRRN4CL	441.736	-1.21729	0.040879	-1.17019	0.048448	3.5001	1.47893e-19	ENSCAFG00000015703
EVC2	4955.24	-0.960036	1.18624e-09	-1.179	5.0661e-15	1.2875	1.57067e-18	ENSCAFG00000015738
SLC6A12	31962.6	-1.53653	0.0237516	-1.66634	0.00631339	7.65347	3.09171e-69	ENSCAFG00000015756
ENO3	6085.23	-0.899229	0.000225875	-0.623651	0.0459193	1.63969	3.61554e-16	ENSCAFG00000015802
ACLY	41595.1	-0.764706	0.000839093	-1.22903	1.29263e-10	0.621493	0.0106243	ENSCAFG00000015818
ENSCAFG00000015964	1257.99	-0.619174	0.0219909	-0.760802	0.000779706	-0.855214	2.47929e-05	ENSCAFG00000015964
CCNB3	329.652	-1.4661	0.000790038	-1.25221	0.00765891	-3.19767	1.06724e-24	ENSCAFG00000015996
PPP1R36	439.031	-0.999794	0.00163262	-1.05897	0.000437151	3.17099	5.69772e-35	ENSCAFG00000016035
IGFBP4	1169.65	1.5979	4.71316e-13	1.16024	8.452e-07	1.21047	3.19598e-07	ENSCAFG00000016071
TOP2A	7393.83	-1.55916	2.06921e-09	-1.96582	1.82458e-15	-1.53617	8.98694e-10	ENSCAFG00000016090
AP1S3	5009.8	1.38478	3.7917e-11	1.44009	2.41064e-12	-0.880351	0.000118463	ENSCAFG00000016191
TBC1D1	7606.1	-1.2606	3.54018e-05	-1.47156	2.23249e-07	0.895998	0.00930044	ENSCAFG00000016208
SERPINE2	9702.94	-1.0729	1.25342e-08	-0.893954	4.81667e-06	2.41942	1.26709e-47	ENSCAFG00000016228
ENSCAFG00000016252	460.955	2.32229	2.92426e-09	2.79882	5.63838e-14	-3.04086	4.00692e-17	ENSCAFG00000016252
RELL1	7069.66	-0.553701	0.0308603	-0.881448	2.78622e-06	0.883051	1.36463e-06	ENSCAFG00000016265
DNAJB1	4843.64	-0.794049	2.70929e-05	-0.867955	1.45355e-06	0.732824	7.58739e-05	ENSCAFG00000016286
DDX41	4001.91	-0.863375	9.62693e-07	-1.03085	5.67548e-10	0.488043	0.0330117	ENSCAFG00000016304
EFHD2	3646.5	1.03377	4.82849e-05	1.35555	3.65095e-09	-0.895686	0.000470283	ENSCAFG00000016307
PGA	302.008	-1.43382	0.0028506	-1.42366	0.0024728	6.60262	8.65845e-45	ENSCAFG00000016308
GRB7	3063.12	-1.03674	3.07866e-06	-1.65582	1.40303e-16	-1.93169	2.48645e-24	ENSCAFG00000016328
DBN1	890.713	0.841221	0.0493234	0.922584	0.0130359	-0.871959	0.0181723	ENSCAFG00000016357
PDPN	9580.56	-1.00851	3.39407e-06	-0.83447	0.000284328	1.96426	8.87558e-26	ENSCAFG00000016363
DHRS3	414.605	2.10613	2.64313e-13	0.923074	0.0274394	-3.17494	1.185e-32	ENSCAFG00000016376
STARD3	3771.01	-0.781555	0.00267667	-1.02311	4.97796e-06	1.33699	7.13617e-11	ENSCAFG00000016383
SMIM20	1837.67	-0.647568	0.0132546	-0.731843	0.00165265	-0.739053	0.000728742	ENSCAFG00000016395
PPP1R1B	66.9144	-2.90464	4.09638e-05	-4.75666	2.43286e-13	4.59184	6.84414e-13	ENSCAFG00000016396
SEL1L3	81.358	-2.58498	1.19409e-08	-3.16378	1.66833e-12	2.99522	1.11343e-11	ENSCAFG00000016402
ARG2	32385.4	-1.21774	7.45026e-07	-1.50851	5.73046e-11	2.36787	1.93585e-28	ENSCAFG00000016428
ANAPC4	11272.7	-0.628561	0.00175437	-0.850345	8.23408e-07	1.55293	3.43399e-24	ENSCAFG00000016439
RDH11	2808.11	-0.93867	6.66985e-08	-1.10967	2.1606e-11	0.587639	0.00324754	ENSCAFG00000016442
ENSCAFG00000016467	1549.77	-1.82384	1.44022e-14	-1.71562	4.89101e-13	-1.46576	3.18817e-10	ENSCAFG00000016467
MFN2	4195.72	1.04793	3.86114e-09	1.1248	7.97821e-11	-0.704481	0.000277501	ENSCAFG00000016472
CACNB1	183.613	1.6961	8.69553e-05	1.50329	0.000840577	1.19585	0.0369789	ENSCAFG00000016510
PLOD1	7366.55	-1.59743	2.60666e-21	-1.93745	7.06078e-32	1.5847	9.35102e-22	ENSCAFG00000016522
CCNB2	1934.76	-2.24351	5.0871e-23	-2.53715	3.34507e-29	-1.77122	1.38686e-15	ENSCAFG00000016600
RNF111	2618.54	1.59302	2.8243e-12	1.2273	2.78372e-07	-0.774494	0.00641426	ENSCAFG00000016610
IQGAP3	811.508	-1.58495	9.75114e-11	-1.29724	2.72819e-07	-1.57869	3.88437e-12	ENSCAFG00000016616
TSPAN17	2674.4	-0.73572	0.0029657	-0.916514	2.37456e-05	-0.576501	0.0370491	ENSCAFG00000016638
NPEPPS	11287.6	-0.851606	0.000822023	-1.01273	1.08235e-05	1.23612	5.88275e-09	ENSCAFG00000016644
NCAPG	3331.85	-1.53273	4.16225e-12	-1.74011	5.89955e-16	-0.690911	0.0167854	ENSCAFG00000016677
ANXA2	178748	-0.693194	0.00823757	-0.795524	0.000646831	1.10846	3.46758e-08	ENSCAFG00000016686
RORA	191.089	-1.38992	0.00574357	-2.14356	1.9483e-07	3.14956	7.43403e-16	ENSCAFG00000016700
EXOSC10	2556.33	0.637747	0.0198974	0.621669	0.0212364	-0.838897	8.58017e-05	ENSCAFG00000016721
ISG20L2	2809.83	0.598275	0.0241182	0.593454	0.0207655	0.93672	1.68309e-06	ENSCAFG00000016753
OSBPL7	1011.92	0.858943	0.00232588	0.960483	0.000207236	-0.937046	0.000208271	ENSCAFG00000016765
PRR15L	93.4177	2.5204	0.000380411	1.91668	0.0281091	-6.20998	1.64254e-30	ENSCAFG00000016816
CDK5RAP3	2710.13	-0.851369	0.00174432	-0.766803	0.0069179	-1.32101	1.46157e-09	ENSCAFG00000016819
ENSCAFG00000016831	1035.35	-1.21942	8.31358e-07	-1.67132	3.95349e-13	-0.970481	0.000103246	ENSCAFG00000016831
KAT8	2942.03	-0.745096	9.9909e-05	-0.568548	0.0095762	0.488428	0.0406711	ENSCAFG00000016838
SMG5	7085.44	0.739854	0.000943115	0.592186	0.0205611	0.994697	1.77409e-07	ENSCAFG00000016839
RIOX1	896.525	1.0462	0.000482163	1.72242	6.66146e-12	-1.44036	1.58379e-08	ENSCAFG00000016842
KCNMB1	73.7537	-2.45418	2.02707e-05	-2.17324	0.000239369	4.86168	2.4368e-18	ENSCAFG00000016956
KIF22	1814.39	-1.77036	1.76011e-20	-2.23395	1.31018e-32	-0.623747	0.0140486	ENSCAFG00000016958
PER1	2050.91	0.617963	0.0117982	0.573374	0.0240289	-0.522084	0.0478444	ENSCAFG00000016984
TMEM219	707.257	-1.08303	0.000484441	-0.791508	0.0383329	-1.26044	2.82544e-06	ENSCAFG00000017019
ACSF2	1120.62	-1.15149	2.32087e-06	-1.22587	2.17262e-07	-0.897583	0.000330378	ENSCAFG00000017050
WWC1	16114.8	1.04854	3.54468e-07	1.02619	4.88957e-07	-0.828716	9.81158e-05	ENSCAFG00000017082
MYCBPAP	1112.09	-1.6058	6.60366e-10	-0.853	0.0106436	2.35807	1.93962e-22	ENSCAFG00000017090
IGDCC3	147.108	2.13176	8.31043e-05	1.7749	0.00254638	-3.69558	2.48421e-16	ENSCAFG00000017149
CIPC	594.842	1.61776	6.80814e-11	1.65571	1.22074e-11	-1.19339	4.17537e-06	ENSCAFG00000017161
UBE2Q1	6444.68	0.976421	2.92563e-09	1.01995	2.25088e-10	0.573229	0.00299934	ENSCAFG00000017177
HMMR	910.138	-2.03905	8.65113e-16	-1.86739	2.20691e-13	-1.68976	2.96457e-12	ENSCAFG00000017192
MEGF11	176.651	-2.65317	1.00948e-10	-2.57862	2.85026e-10	5.30516	1.26047e-33	ENSCAFG00000017261
ENSCAFG00000017264	2214.71	-0.824164	0.0037054	-1.29044	2.68715e-08	-1.37382	4.46012e-10	ENSCAFG00000017264
STON2	892.47	1.13474	0.00232588	1.41423	1.47652e-05	-1.02413	0.0057306	ENSCAFG00000017308
TRIM25	6013.74	0.789033	0.00016248	0.682859	0.00197532	-0.934222	6.1534e-07	ENSCAFG00000017390
COIL	941.201	0.74562	0.00536794	0.690165	0.0127451	-1.29012	2.93484e-10	ENSCAFG00000017399
PLPPR2	131.654	-2.21625	4.61031e-05	-1.42368	0.0343002	-2.42834	2.52897e-08	ENSCAFG00000017423
GLP2R	23.4536	-4.62267	1.30405e-10	-4.77322	1.64543e-11	4.74427	8.74891e-12	ENSCAFG00000017446
NSMCE1	1740.55	-0.803638	0.000595806	-0.769808	0.00102215	-1.15768	2.45241e-09	ENSCAFG00000017462
PAQR5	4684.32	-1.373	2.35852e-12	-0.952602	6.55429e-06	2.2523	2.73027e-35	ENSCAFG00000017523
SRPX2	1839.32	-1.51092	3.87986e-11	-1.74958	2.724e-15	1.0338	1.95017e-05	ENSCAFG00000017527
KIF23	3497.62	-1.73146	6.88025e-22	-1.96646	1.79688e-28	-0.695807	0.0013868	ENSCAFG00000017535
SPC24	1154.29	-1.54697	7.64424e-09	-1.22107	1.40505e-05	-2.76092	2.46909e-33	ENSCAFG00000017538
S100A4	4764.91	-1.14506	2.89665e-05	-1.35485	1.04327e-07	1.8477	4.39959e-15	ENSCAFG00000017550
S100A5	126.95	-2.42373	3.26926e-08	-2.27372	2.29794e-07	2.45487	7.78366e-09	ENSCAFG00000017552
PRR11	297.086	-3.48818	7.8338e-22	-3.25462	2.19359e-19	-2.22858	1.86296e-14	ENSCAFG00000017587
TIMM8A	590.072	0.958924	0.000757982	1.21644	1.41146e-06	-0.696599	0.0403827	ENSCAFG00000017633
GALNT10	1357.9	-1.08792	4.63733e-08	-1.5011	7.28074e-16	2.74498	6.19394e-53	ENSCAFG00000017644
FAM114A2	4939.56	-0.649433	0.000414651	-0.603729	0.00122436	1.02007	3.0402e-11	ENSCAFG00000017653
PLK1	3181.41	-1.04043	9.38744e-07	-1.09408	1.12543e-07	-1.14111	7.09322e-09	ENSCAFG00000017658
QTRT1	457.934	1.34125	1.81862e-06	1.66601	1.89113e-10	-1.69201	3.55481e-11	ENSCAFG00000017671
SYNE3	1239.9	-2.49706	1.48273e-32	-2.1665	1.21561e-24	3.18347	4.78885e-53	ENSCAFG00000017714
AK7	424.645	-1.44458	0.00104246	-1.92205	6.32173e-07	4.83795	1.80732e-39	ENSCAFG00000017744
TBX2	2723.14	1.28382	1.60722e-09	1.49841	2.00265e-13	-0.824234	0.000470882	ENSCAFG00000017745
FHOD3	369.555	-1.45987	8.57658e-05	-1.60982	5.04529e-06	2.03599	5.14534e-10	ENSCAFG00000017786
MOCOS	463.548	-1.38698	1.46153e-07	-1.34841	2.84277e-07	0.963585	0.000779176	ENSCAFG00000017801
VRK1	2771.12	-0.774532	0.00549481	-1.08836	2.47926e-06	0.801122	0.00159115	ENSCAFG00000017802
COX10	1434.8	0.970361	6.31303e-06	1.30999	2.18151e-11	-0.610611	0.020716	ENSCAFG00000017899
ANGPTL6	1030.75	-1.3234	7.35895e-08	-1.1072	1.45839e-05	1.11791	6.1941e-06	ENSCAFG00000017920
MAPRE2	225.621	1.48758	1.56895e-05	1.31678	0.000223698	2.98711	2.65485e-15	ENSCAFG00000017942
SCAMP5	1633.67	-2.08596	1.18011e-11	-2.14745	1.30313e-12	4.19801	7.90881e-49	ENSCAFG00000017981
LRRC75A	6617.81	-1.63055	1.26461e-16	-1.89589	5.63681e-23	2.34381	3.56498e-36	ENSCAFG00000018011
GPRC5B	10756.2	1.18482	5.21704e-05	0.790192	0.035507	0.961042	0.00166296	ENSCAFG00000018027
DSC3	11227.3	-0.720611	1.77951e-05	-0.900955	5.5611e-09	2.48252	2.84066e-72	ENSCAFG00000018089
AMMECR1	856.963	-0.816159	0.00938507	-0.905902	0.00146352	1.00757	0.000112162	ENSCAFG00000018090
ETFA	4947.34	-0.610579	0.00590499	-0.67774	0.000807021	-0.893404	3.34895e-07	ENSCAFG00000018143
LAMA3	34282.1	-1.16085	8.47321e-11	-1.10749	5.19846e-10	2.34865	8.40282e-48	ENSCAFG00000018173
NPC1	5811.43	-0.732089	0.000856347	-0.994712	1.81798e-07	1.78143	2.56469e-25	ENSCAFG00000018183
ABCC1	2433.35	-0.786665	0.0289805	-0.982866	0.00082201	2.11604	4.04682e-19	ENSCAFG00000018208
HMGXB3	3680.08	0.7345	0.000164451	0.729942	0.000137459	0.526175	0.0210429	ENSCAFG00000018231
PLS3	563.613	-2.21449	1.33761e-10	-1.53538	4.24426e-05	4.97964	7.57201e-49	ENSCAFG00000018250
SH3TC2	335.922	2.45915	4.05019e-08	2.64868	1.0263e-09	-3.61629	3.82042e-19	ENSCAFG00000018334
ENOSF1	183.251	-1.45943	0.00774466	-1.97692	2.92913e-05	-2.02126	7.90956e-07	ENSCAFG00000018351
AKT1	16262.9	-0.826066	3.68259e-06	-0.974625	6.30356e-09	0.701347	9.9469e-05	ENSCAFG00000018354
FBXO38	2468.01	0.728224	0.000687669	0.765259	0.000182244	0.546082	0.0281879	ENSCAFG00000018356
PSMD11	5627.11	-0.684554	0.00197594	-0.766754	0.000161815	1.36209	2.40941e-15	ENSCAFG00000018382
NDC80	725.316	-0.934913	0.00453952	-1.13939	9.39225e-05	-1.82623	4.76909e-14	ENSCAFG00000018395
SMCHD1	1664.97	0.849489	1.30134e-05	0.667693	0.00184473	-0.708609	0.000383889	ENSCAFG00000018420
ITGA2	13461.2	-1.09954	2.83114e-07	-1.28203	2.94232e-10	2.22562	1.32236e-32	ENSCAFG00000018423
SREBF1	12374.6	-0.517504	0.0444102	-0.58911	0.0068169	0.535042	0.0163017	ENSCAFG00000018436
FLCN	2723.98	0.97085	0.000309177	0.683292	0.0463567	1.06829	1.62763e-05	ENSCAFG00000018469
ENSCAFG00000018501	14253.4	-0.707007	1.57078e-05	-0.863722	1.20896e-08	0.678576	1.72828e-05	ENSCAFG00000018501
MCTS1	572.402	-0.795825	0.0143839	-0.742375	0.0271575	-1.0002	8.66598e-05	ENSCAFG00000018545
NF1	5195.92	0.863566	0.000383156	0.628159	0.0363767	0.696032	0.00739058	ENSCAFG00000018592
ENSCAFG00000018611	924.306	-2.26421	4.21958e-21	-2.27019	2.62435e-21	0.785156	0.0149206	ENSCAFG00000018611
WSB1	5476.42	-0.82707	0.00180332	-0.808403	0.00198318	-0.670233	0.0183911	ENSCAFG00000018629
TUBB4A	591.361	2.12431	1.521e-10	1.84084	5.74618e-08	-1.80201	6.17541e-08	ENSCAFG00000018634
KSR1	1282.52	-1.46721	1.8015e-09	-1.94444	3.60189e-17	5.29766	3.1e-107	ENSCAFG00000018638
NLK	922.681	-0.648811	0.0306776	-0.718297	0.006686	0.973073	9.6561e-06	ENSCAFG00000018650
LIFR	1903.24	-1.29359	1.92138e-10	-0.723389	0.00361704	2.27323	6.76987e-34	ENSCAFG00000018661
NDUFV2	11338.1	-0.601942	0.0248729	-0.588212	0.0254574	1.08044	1.01297e-08	ENSCAFG00000018686
RANBP3L	1635.49	-1.08595	9.98036e-07	-1.22728	7.33041e-09	1.28429	4.39844e-10	ENSCAFG00000018711
UNC119	1151.25	-0.673004	0.00718195	-1.09189	4.50411e-08	-0.988212	3.35829e-07	ENSCAFG00000018713
PIGS	4146.04	-0.63305	0.0264237	-0.954919	9.207e-06	-0.566826	0.0480707	ENSCAFG00000018715
SPAG5	1392.61	-2.8147	6.00762e-24	-2.99285	5.63116e-27	-1.37472	4.15991e-06	ENSCAFG00000018724
HPRT1	4053.98	-1.26358	2.54062e-09	-1.53837	2.83847e-14	0.68229	0.0087549	ENSCAFG00000018870
ZFR	7114.76	0.805899	0.00138385	0.626817	0.03614	0.667948	0.0121039	ENSCAFG00000018886
CLEC16A	2056.63	0.877872	5.02501e-05	0.813774	0.000206923	0.965698	2.10369e-06	ENSCAFG00000018920
DPP9	4074.05	0.712895	0.000123982	0.832409	1.30049e-06	1.17946	1.0435e-13	ENSCAFG00000018991
ATP11C	11583.5	-1.09263	0.000696918	-1.45085	2.6982e-07	2.36983	1.28012e-20	ENSCAFG00000019020
NXN	13543.8	-0.605558	0.0027613	-0.97845	2.55788e-09	1.23171	1.8994e-15	ENSCAFG00000019078
STAP2	1603.75	-0.998281	3.91351e-05	-1.08474	2.87869e-06	-0.933448	6.17423e-05	ENSCAFG00000019095
RETREG1	1423.57	-1.16194	7.71759e-10	-1.39003	1.99663e-14	1.6555	4.59097e-21	ENSCAFG00000019100
EEF2	117310	-0.73985	4.11199e-05	-0.767629	1.05435e-05	-0.55646	0.00454758	ENSCAFG00000019158
DAPK3	8859.04	-0.865338	4.42102e-05	-0.953777	2.02278e-06	0.619651	0.00948226	ENSCAFG00000019167
ENSCAFG00000019170	1944.63	-0.73083	0.000826305	-1.28932	1.18287e-12	-0.976086	1.07649e-07	ENSCAFG00000019170
WDR81	1416.93	0.949068	0.000331108	0.813503	0.0039822	0.679797	0.0325309	ENSCAFG00000019236
ENSCAFG00000019256	2115.26	0.903965	1.30271e-05	1.64531	4.23889e-20	-1.43937	1.03852e-15	ENSCAFG00000019256
ISG15	1369.22	1.86851	3.86642e-08	1.97868	2.11737e-09	-2.56716	1.26716e-16	ENSCAFG00000019348
MLST8	406.972	1.0453	0.0031176	1.07285	0.00157134	-1.58768	1.88934e-08	ENSCAFG00000019407
TMEM187	406.273	-1.11261	0.00584003	-0.959683	0.0312494	-1.39287	1.76488e-05	ENSCAFG00000019433
CSNK1G2	4030.35	-0.604903	0.0112067	-0.688776	0.00113297	0.561603	0.0155814	ENSCAFG00000019435
NTHL1	580.161	0.793618	0.0396268	1.49088	1.39745e-08	-0.94514	0.00187993	ENSCAFG00000019439
EXD3	644.641	-1.00903	0.000372848	-1.16236	1.07598e-05	-1.46386	2.80616e-10	ENSCAFG00000019444
REXO1	1998.69	0.789648	8.97917e-05	0.968903	1.47595e-07	-0.662409	0.00140682	ENSCAFG00000019455
NPHP4	424.16	-0.911864	0.00665484	-1.37537	6.67549e-07	-0.987951	0.000563529	ENSCAFG00000019514
KCNAB2	227.028	-1.05442	0.0286731	-1.03094	0.0299188	1.0584	0.0155906	ENSCAFG00000019524
BAIAP3	99.2678	2.01208	4.40354e-05	2.37942	1.75923e-07	-1.40673	0.0153533	ENSCAFG00000019589
ENSCAFG00000019644	1737.92	0.643748	0.013725	0.770408	0.000590479	-1.12759	3.6082e-09	ENSCAFG00000019644
INPP5E	501.481	1.09005	0.000797793	1.50445	7.96496e-08	-2.03468	3.31834e-15	ENSCAFG00000019664
CSF1	7097.97	1.94626	3.63339e-25	1.53714	1.32699e-15	1.122	2.48131e-08	ENSCAFG00000019798
ACSF3	834.182	0.784056	0.0116547	0.864204	0.00208794	-0.712289	0.0215426	ENSCAFG00000019849
TAF13	660.384	0.791317	0.014543	0.797326	0.0103872	-0.749575	0.0158469	ENSCAFG00000019855
WDR47	686.069	1.5443	4.92224e-12	1.38957	8.12002e-10	-0.681969	0.0275796	ENSCAFG00000019867
MVD	10006.4	-1.19957	4.81325e-15	-1.6518	2.19328e-29	1.2667	1.29111e-17	ENSCAFG00000019878
NTNG2	189.538	-1.3276	0.00317364	-1.37297	0.00145679	4.69358	4.34211e-32	ENSCAFG00000019898
FAM102B	2856.76	1.12933	8.22424e-07	0.76216	0.00487554	-0.842138	0.000562123	ENSCAFG00000019935
ATP2C2	1550.98	-0.701775	0.0283827	-0.758109	0.0083724	1.12797	9.5606e-07	ENSCAFG00000019952
SLC35A3	2329.08	-0.91003	2.47938e-05	-1.28629	3.33956e-11	0.728008	0.00124397	ENSCAFG00000020029
KYAT1	1917.52	-0.801697	0.000489714	-0.671104	0.00744912	-0.955612	1.9311e-06	ENSCAFG00000020030
ZDHHC12	2398.74	-0.852034	0.00200129	-1.03955	2.16792e-05	-0.661308	0.031515	ENSCAFG00000020041
ST6GALNAC4	7969.51	-1.01266	1.94756e-10	-1.19563	5.69059e-15	1.09444	6.37496e-13	ENSCAFG00000020101
F3	16898.2	-2.06435	3.08233e-16	-0.939976	0.00339762	1.66145	6.19714e-11	ENSCAFG00000020110
NQO1	21045.4	-1.01472	1.40955e-08	-1.06642	9.83871e-10	0.992	1.01297e-08	ENSCAFG00000020252
ZNHIT6	1190.96	0.772605	0.00108652	0.749611	0.00140966	-0.657429	0.00721774	ENSCAFG00000020273
CDH3	4233.73	-0.875577	0.00149589	-0.781353	0.00689839	0.851684	0.00112369	ENSCAFG00000020303
SMPD3	198.745	2.04215	1.98238e-05	3.06211	4.06438e-13	3.45028	8.03946e-10	ENSCAFG00000020310
IFI44L	134.467	2.22087	0.000286371	2.91871	6.78487e-08	-4.11644	8.9429e-17	ENSCAFG00000020343
C5H16orf70	646.22	1.13789	3.11583e-05	1.14993	1.63901e-05	-0.803647	0.0101605	ENSCAFG00000020385
ACADM	3661.42	-0.584136	0.0119036	-0.928776	2.6345e-07	-0.563456	0.00963329	ENSCAFG00000020393
DEPDC1	404.082	-2.11401	4.73289e-14	-2.43402	5.76382e-18	-1.55614	3.51337e-09	ENSCAFG00000020429
PADI1	5318.02	1.33005	3.35475e-13	0.785762	0.000178675	-0.965429	3.36183e-07	ENSCAFG00000023194
UBB	18702.9	-0.524488	0.0470014	-0.620529	0.00419063	0.584005	0.0066245	ENSCAFG00000023443
C9orf3	3421.93	-0.788495	1.82849e-05	-0.81962	4.23249e-06	1.65612	2.14165e-26	ENSCAFG00000023549
FAM109A	99.5479	1.51788	0.00518139	1.91723	3.67279e-05	-1.35627	0.0139488	ENSCAFG00000023696
ENSCAFG00000023754	89.7794	1.52588	0.0136645	1.98796	8.87945e-05	-1.6346	0.00261392	ENSCAFG00000023754
MT2A	17413.4	-0.843724	0.00214409	-1.30615	8.34241e-09	3.91293	4.0877e-84	ENSCAFG00000023759
KRT25	142.419	-1.57156	0.015866	-1.90721	0.000623724	5.96312	2.20021e-28	ENSCAFG00000023806
ENSCAFG00000024028	277.704	-1.45032	6.79843e-05	-1.21102	0.001866	2.26147	1.64495e-12	ENSCAFG00000024028
GSTA4	1196.89	-0.771073	0.0206281	-1.10243	2.45422e-05	-0.923156	0.000544718	ENSCAFG00000024066
HEXIM1	4096.87	1.09116	1.20963e-07	0.939967	9.703e-06	0.868487	5.03358e-05	ENSCAFG00000024148
KIAA1671	693.287	1.1907	1.13033e-05	1.66489	8.52716e-12	-1.85008	3.59178e-15	ENSCAFG00000024641
AGO3	1256.93	1.22698	4.63733e-08	1.02924	1.03278e-05	0.71032	0.0116379	ENSCAFG00000024682
MUM1L1	20.2034	-2.17652	0.0214542	-2.55221	0.00189669	2.39027	0.00339854	ENSCAFG00000024686
TMEM38B	1346.36	-0.668132	0.00618391	-0.917411	6.50181e-06	1.24562	1.94741e-11	ENSCAFG00000024981
TMOD3	33893.1	-0.842152	2.43876e-05	-1.09628	1.53957e-09	0.655752	0.00191969	ENSCAFG00000024992
KLHL23	1077.79	1.02914	0.000144598	1.06931	4.20898e-05	-0.888686	0.00122227	ENSCAFG00000025086
TMEM65	580.13	-1.93689	1.05678e-14	-2.09142	2.75385e-17	1.29645	6.97291e-07	ENSCAFG00000025273
ENSCAFG00000025410	325.566	-2.19051	5.11855e-09	-2.13634	9.81686e-09	5.65648	1.35876e-46	ENSCAFG00000025410
C17orf58	439.399	-0.885663	0.00286566	-0.801712	0.00989516	1.18872	1.94409e-06	ENSCAFG00000025493
LOX	43489.7	-1.52508	7.9183e-07	-1.47054	1.69494e-06	3.10527	3.86827e-31	ENSCAFG00000028461
XK	650.496	0.944404	0.00838105	0.91411	0.0104456	-1.50162	4.21142e-08	ENSCAFG00000028577
RF01973	23317.8	1.03585	3.53715e-05	0.866274	0.00116074	-2.62431	2.62736e-37	ENSCAFG00000028594
ENSCAFG00000028596	67.0609	-1.70442	0.00368085	-2.16673	3.09639e-05	4.2258	1.29667e-16	ENSCAFG00000028596
JAGN1	2593.5	0.70389	0.0366449	0.670728	0.0479305	0.700249	0.0226146	ENSCAFG00000028684
HMGB3	1130.16	-1.36173	2.76685e-07	-0.960651	0.00129237	-1.28265	3.83252e-07	ENSCAFG00000028715
PLPP3	1699.09	0.873956	0.00731418	1.58597	2.06063e-10	0.870018	0.00478113	ENSCAFG00000028754
MRPS6	5331.91	-1.29312	3.18631e-13	-1.44894	5.60023e-17	4.54537	9.82095e-165	ENSCAFG00000028779
SLC35D1	1839.06	1.01659	1.15145e-06	1.58794	2.84285e-17	-0.594252	0.0255858	ENSCAFG00000028904
TRAV34	39.6593	-3.04236	3.68827e-06	-2.25877	0.00168979	4.78336	4.51865e-14	ENSCAFG00000028907
CYSTM1	3487.28	-0.958942	3.09232e-07	-1.03006	1.358e-08	0.716259	0.000301204	ENSCAFG00000029009
ENSCAFG00000029103	358.361	0.943246	0.0403642	1.16201	0.0016941	-1.12443	0.00188932	ENSCAFG00000029103
ENSCAFG00000029180	100.329	-1.49154	0.00475566	-1.82828	9.61508e-05	4.51298	2.31787e-22	ENSCAFG00000029180
RHOV	462.631	1.90741	1.86286e-15	1.08142	0.000101453	-1.0433	0.000136073	ENSCAFG00000029187
ENSCAFG00000029218	3452.03	-0.858288	1.29085e-05	-1.26214	8.06531e-13	0.582533	0.0102688	ENSCAFG00000029218
SKA2	1500.45	-0.895943	2.10978e-05	-1.19754	4.63944e-10	-0.552452	0.0360275	ENSCAFG00000029233
THY1	90.3782	-2.65203	3.50045e-07	-2.39631	5.44355e-06	5.47399	9.86466e-24	ENSCAFG00000029265
DDX56	3053.91	0.947464	7.57791e-08	1.07727	1.72125e-10	-0.629937	0.00135674	ENSCAFG00000029295
GGTA1P	5629.23	-1.03748	0.00176478	-0.858996	0.0207874	1.88427	6.0926e-13	ENSCAFG00000029298
RF01972	28635.5	0.957591	9.13821e-06	0.988833	2.36922e-06	-2.71448	6.22357e-52	ENSCAFG00000029304
CLDN1	3513.21	2.42098	0.000111635	2.15831	0.000869159	-3.16664	8.14535e-09	ENSCAFG00000029313
AURKA	1910.82	-0.909851	1.24996e-05	-1.28555	9.71963e-12	-0.813229	6.46122e-05	ENSCAFG00000029331
ENSCAFG00000029334	451.327	-0.831231	0.0379233	-1.05306	0.00109711	-0.805096	0.0244219	ENSCAFG00000029334
FOPNL	2567.25	-0.57614	0.0204039	-0.649319	0.00293501	1.46249	5.41356e-18	ENSCAFG00000029337
TIGAR	5446.87	0.704067	0.00294483	0.900846	1.07598e-05	1.24818	1.99741e-11	ENSCAFG00000029387
ENSCAFG00000029405	1046.07	-1.6222	8.47424e-06	-1.72292	9.36162e-07	5.63904	8.28206e-66	ENSCAFG00000029405
ENSCAFG00000029415	77.1292	-1.52511	0.0206658	-1.58091	0.011643	-1.30437	0.0342933	ENSCAFG00000029415
ENSCAFG00000029422	1018.08	0.627764	0.0298874	0.794174	0.00067341	-0.91356	1.65664e-05	ENSCAFG00000029422
OSGIN2	2126.98	-1.04464	9.84913e-05	-1.29531	1.24248e-07	1.89081	4.66982e-17	ENSCAFG00000029468
KLHL11	2115.42	1.00241	1.93739e-06	0.993985	1.74525e-06	-0.619289	0.0158228	ENSCAFG00000029482
ZNF260	154.749	1.26403	0.0107361	1.45271	0.00088928	-2.39247	2.20819e-11	ENSCAFG00000029492
KANK3	324.124	-4.0831	1.58435e-50	-3.8622	3.10534e-45	3.71252	4.01738e-43	ENSCAFG00000029570
ACER2	6691.86	1.15479	4.63733e-08	1.00268	3.72461e-06	-0.744238	0.00178555	ENSCAFG00000029621
NUDT19	778.159	0.662182	0.037339	0.862154	0.000549866	0.623731	0.0498996	ENSCAFG00000029664
CAMLG	983.069	0.816123	0.000572229	0.768137	0.00135652	-0.79568	0.000437773	ENSCAFG00000029693
TLCD1	478.992	0.898338	0.016745	1.21505	5.52198e-05	-0.822431	0.0270851	ENSCAFG00000029722
C5orf15	10571.4	-0.645504	0.00690828	-0.850391	2.23431e-05	1.25264	2.00243e-12	ENSCAFG00000029752
MMD	1964.53	-1.16195	6.0693e-05	-1.27386	3.58444e-06	1.29525	1.13649e-06	ENSCAFG00000029757
SMIM8	295.06	1.21805	0.000359394	1.28789	7.71558e-05	-1.30472	3.21603e-05	ENSCAFG00000029834
ZNF45	242.029	1.35345	0.000190236	1.36132	0.00012678	-1.50577	5.30033e-06	ENSCAFG00000029944
ENSCAFG00000029966	437.226	-2.20638	6.35819e-09	-1.45919	0.000701487	2.36245	8.50945e-11	ENSCAFG00000029966
COA7	854.897	0.744303	0.0102677	1.00336	2.44829e-05	-0.881109	0.000291335	ENSCAFG00000030004
ZNF234	365.875	1.25473	0.00261176	1.89196	3.29714e-08	-2.34114	2.92617e-13	ENSCAFG00000030057
ENSCAFG00000030087	2913.68	-1.76137	5.20063e-12	-1.89303	3.74365e-14	-1.01374	0.000381049	ENSCAFG00000030087
ENSCAFG00000030107	75.1524	1.74765	0.00443969	1.91153	0.000735789	1.93386	0.00389952	ENSCAFG00000030107
ENSCAFG00000030154	260.323	-1.074	0.00643359	-1.02724	0.00989802	-0.982565	0.00743395	ENSCAFG00000030154
ZNF383	116.069	1.55507	0.00665893	1.63281	0.00245215	-2.43231	3.57838e-08	ENSCAFG00000030182
PEX11A	830.494	0.78818	0.0154058	0.775518	0.0150143	-1.72283	2.94969e-14	ENSCAFG00000030217
DUSP4	13231.3	1.73924	9.2796e-20	1.28913	8.77117e-11	1.68753	4.34531e-19	ENSCAFG00000030240
ENSCAFG00000030329	196.067	-2.12309	1.15192e-08	-1.68589	1.11027e-05	-1.7277	1.92578e-07	ENSCAFG00000030329
ENSCAFG00000030354	420.444	0.968456	0.0413648	0.999825	0.0225869	-1.60161	8.5233e-07	ENSCAFG00000030354
RAB32	21660.5	-0.562891	0.0316856	-0.769922	0.000150569	0.530642	0.0337365	ENSCAFG00000030384
MGAT3	10716	-0.792261	0.00013642	-0.753809	0.000291881	0.955966	2.55966e-07	ENSCAFG00000030441
ENSCAFG00000030486	1118.65	-1.89888	7.71107e-17	-2.45406	3.46642e-27	-2.09401	1.3302e-23	ENSCAFG00000030486
FHAD1	278.734	1.00451	0.0293259	1.93786	1.24806e-09	-1.24375	0.000597185	ENSCAFG00000030496
ENSCAFG00000030508	4359.95	1.00541	7.77461e-07	0.79551	0.000276199	-0.904819	6.75066e-06	ENSCAFG00000030508
PJA1	1685.19	-1.29916	4.40193e-11	-1.19924	1.39487e-09	0.900749	1.47175e-05	ENSCAFG00000030544
NFKBIL1	1280.52	0.771006	0.000357038	0.733546	0.000720258	-0.667289	0.00237794	ENSCAFG00000030599
MZT1	3710.21	-0.791758	0.000111382	-0.674619	0.00192112	0.71304	0.000438965	ENSCAFG00000030611
DSTN	14964.2	-0.892889	0.000893587	-0.854581	0.00145437	1.74876	2.48421e-16	ENSCAFG00000030619
ARHGAP8	2145.7	-0.789378	0.000604295	-1.13939	1.07977e-08	-1.38465	6.53992e-14	ENSCAFG00000030691
IL22RA1	998.507	1.50092	3.38475e-09	1.10678	6.07502e-05	-2.27401	6.77138e-23	ENSCAFG00000030698
BTBD19	424.878	-2.04107	7.98671e-13	-1.15764	0.000417479	1.2482	4.90441e-05	ENSCAFG00000030713
ZNF264	153.678	1.48282	0.00630274	2.46852	4.8721e-09	-2.28957	5.15513e-08	ENSCAFG00000030732
SLC35F6	5871.03	-0.81512	0.000242027	-0.943026	4.32954e-06	1.80636	8.13946e-24	ENSCAFG00000030769
ENSCAFG00000030810	8023.98	-0.686453	0.0014405	-0.985526	6.78487e-08	0.745444	0.000121564	ENSCAFG00000030810
ENSCAFG00000030877	104.604	1.59791	0.00230948	1.82371	0.000127913	-2.1648	5.76533e-07	ENSCAFG00000030877
C3orf33	705.012	-1.25305	5.3676e-08	-2.04745	3.99031e-21	-1.00668	9.32901e-06	ENSCAFG00000030909
C15orf59	163.522	1.4016	0.000568472	1.57891	2.7529e-05	-1.82951	1.56542e-07	ENSCAFG00000030990
ZFP36L2	4126.32	1.07631	0.000139377	1.27226	1.0313e-06	-1.23889	1.21814e-06	ENSCAFG00000031079
ZFP2	87.0541	2.28781	3.42338e-05	2.54032	1.12854e-06	-1.73215	0.00428048	ENSCAFG00000031084
TIMM8B	756.439	1.17848	0.00100287	1.18593	0.000665402	-1.30343	5.11892e-05	ENSCAFG00000031132
MYORG	239.093	1.2194	0.00317364	1.17781	0.0043935	-1.31513	0.000398239	ENSCAFG00000031154
TMEM171	817.533	-1.78749	1.3611e-10	-1.36333	3.3815e-06	1.47386	1.43262e-07	ENSCAFG00000031156
MANSC1	7492.08	-0.915973	7.05422e-05	-0.648323	0.0206247	1.32705	2.90487e-11	ENSCAFG00000031211
ZNF620	1015.83	0.748281	0.00316505	1.06681	4.49352e-07	-0.683394	0.00652177	ENSCAFG00000031284
RHOU	3410.01	1.78249	2.86673e-12	1.91894	1.50817e-14	-1.0095	0.000510733	ENSCAFG00000031346
ENSCAFG00000031387	96.1565	1.65508	0.00382395	2.06826	3.01364e-05	2.04187	0.000630173	ENSCAFG00000031387
PIH1D2	1925.48	-0.867225	0.0487233	-1.31899	3.09639e-05	0.967589	0.00683848	ENSCAFG00000031426
ENSCAFG00000031486	4732.34	-1.17805	1.37033e-06	-0.812375	0.0043284	-1.39851	3.93712e-10	ENSCAFG00000031486
ENSCAFG00000031564	4293.56	1.40249	8.87043e-16	1.26709	5.45577e-13	-0.989178	4.39481e-08	ENSCAFG00000031564
ENSCAFG00000031628	1807.61	-0.647004	0.0349159	-1.09189	6.70084e-07	0.869741	0.000159423	ENSCAFG00000031628
NAPRT	822.696	-0.688399	0.041352	-0.97264	0.000143797	-0.941781	0.000105466	ENSCAFG00000031759
TRAPPC6A	723.392	-1.19951	2.37713e-05	-1.25185	5.55621e-06	-1.11684	3.30399e-05	ENSCAFG00000031778
ZNF146	1136.91	0.866555	0.00189682	1.0732	1.25428e-05	-1.21273	1.43014e-07	ENSCAFG00000031807
ENSCAFG00000031827	3307.29	0.781334	0.0480304	1.71216	2.81441e-11	0.883377	0.00598566	ENSCAFG00000031827
ENSCAFG00000031840	1002.07	-2.1118	4.65241e-14	-2.16024	6.32535e-15	5.35902	1.71211e-80	ENSCAFG00000031840
ZNF235	381.66	1.62105	7.07027e-06	2.18876	2.43557e-11	-1.2217	0.00173563	ENSCAFG00000031857
ZNF329	142.679	1.42639	0.00534503	1.8923	1.0484e-05	-1.70492	8.69787e-05	ENSCAFG00000031863
FAM46A	1227.73	0.970722	0.00296057	1.00293	0.00128923	-0.800461	0.0223502	ENSCAFG00000031894
ZNF790	94.3418	1.51982	0.012433	1.52621	0.00944011	-2.11985	7.15731e-06	ENSCAFG00000031909
ENSCAFG00000031973	1619.15	-1.49702	8.093e-11	-1.70418	2.39507e-14	1.0065	4.24221e-05	ENSCAFG00000031973
RAB39A	627.221	-1.38072	9.25573e-07	-1.24198	1.45645e-05	1.77664	6.68917e-12	ENSCAFG00000032014
ENSCAFG00000032016	453.535	-2.59797	3.59787e-23	-2.22234	3.60189e-17	0.837476	0.0171913	ENSCAFG00000032016
DUSP7	7645.6	1.15755	0.000747456	1.53656	3.05512e-07	1.31656	1.84436e-05	ENSCAFG00000032027
SAP18	1277.3	-0.623905	0.0196218	-0.766421	0.000638831	0.970223	1.09804e-06	ENSCAFG00000032070
FXYD6	598.172	-2.34334	8.04778e-15	-2.04544	2.08201e-11	2.46663	4.5734e-17	ENSCAFG00000032273
XKR8	290.265	1.16162	0.00322432	0.973807	0.0294224	-1.91899	4.94393e-10	ENSCAFG00000032281
SMIM26	768.503	0.898984	0.00279913	1.41215	7.94899e-09	-0.836182	0.00441314	ENSCAFG00000032343
DENR	2688.28	0.566476	0.0200494	0.518851	0.0432293	-0.708194	0.000263202	ENSCAFG00000032380
RARRES1	990.101	-0.89578	6.27095e-05	-0.985728	3.59269e-06	0.668999	0.00656418	ENSCAFG00000032422
ENSCAFG00000032449	1138.34	-0.934464	3.07854e-05	-1.31739	6.48712e-11	1.74003	1.34482e-19	ENSCAFG00000032449
BCL7A	730.365	0.94604	0.0116794	1.34155	7.99379e-06	-1.4822	1.7726e-07	ENSCAFG00000032589
ZNF283	93.755	1.74302	0.00359019	2.20192	2.00935e-05	-1.77597	0.00133419	ENSCAFG00000032633
H2AFV	4300.9	-1.1515	6.28715e-09	-0.962814	2.66427e-06	-1.52866	3.48108e-17	ENSCAFG00000032723
ENSCAFG00000032762	304.291	1.16084	0.000590288	1.18763	0.000284361	-1.5639	5.38783e-08	ENSCAFG00000032762
ENSCAFG00000032919	13.0547	-2.8517	0.00123829	-3.20698	7.48905e-05	3.36535	1.15767e-05	ENSCAFG00000032919
ENSCAFG00000033145	623.557	-4.00134	2.19141e-41	-3.53621	6.39884e-33	1.36494	3.56683e-05	ENSCAFG00000033145
ENSCAFG00000033291	950.126	-1.31604	3.03089e-08	-1.13846	2.97686e-06	1.26363	4.71132e-08	ENSCAFG00000033291
ENSCAFG00000033345	125.817	-2.35916	3.80662e-06	-2.00823	0.000139328	-1.54354	0.00305693	ENSCAFG00000033345
ENSCAFG00000033502	256.605	-1.29958	0.00158744	-1.20643	0.0041309	1.49685	4.26674e-05	ENSCAFG00000033502
ENSCAFG00000033956	944.709	4.11764	5.53385e-67	3.6757	8.50373e-53	-1.00275	0.00149548	ENSCAFG00000033956
ENSCAFG00000034430	663.718	-1.00976	0.000265026	-1.12305	1.58245e-05	1.94726	3.27943e-17	ENSCAFG00000034430
ENSCAFG00000034659	16.0698	-2.95066	0.000484078	-2.97045	0.0003172	3.68487	7.01704e-07	ENSCAFG00000034659
ENSCAFG00000034880	71.1405	-1.7632	0.00895039	-2.23485	0.000123474	4.75067	1.33674e-17	ENSCAFG00000034880
ENSCAFG00000035076	2641.03	-1.0288	4.69394e-05	-1.25681	6.72599e-08	2.45377	1.27584e-31	ENSCAFG00000035076
ENSCAFG00000035602	2425.15	0.641047	0.0045537	1.08064	1.50551e-09	0.655813	0.00187249	ENSCAFG00000035602
ENSCAFG00000036275	804.567	-1.69717	1.90956e-09	-1.16823	0.000184221	0.879016	0.0131761	ENSCAFG00000036275
ENSCAFG00000036663	115.266	3.14061	3.67932e-09	3.92941	5.69059e-15	1.89477	0.024779	ENSCAFG00000036663
ENSCAFG00000037267	160.893	-2.08907	1.08322e-09	-1.9484	1.46284e-08	2.00138	2.61746e-09	ENSCAFG00000037267
ENSCAFG00000037314	3296.98	1.08016	0.00567506	1.52999	1.94547e-06	3.41356	1.95863e-32	ENSCAFG00000037314
ENSCAFG00000037703	24.6599	-2.18243	0.011437	-2.05424	0.0196395	4.0513	2.45241e-09	ENSCAFG00000037703
ENSCAFG00000037735	2710.99	0.947339	6.40625e-07	0.654424	0.00302875	-0.786866	4.80159e-05	ENSCAFG00000037735
ENSCAFG00000037792	266.709	-1.97091	1.42336e-07	-1.6069	4.20898e-05	1.205	0.00564265	ENSCAFG00000037792
ENSCAFG00000037972	21.2624	-2.34904	0.0131343	-3.07087	0.000107962	3.84381	1.16956e-07	ENSCAFG00000037972
ENSCAFG00000038146	195.799	-1.80632	1.76078e-05	-1.24627	0.0120116	-1.35413	0.00117059	ENSCAFG00000038146
ENSCAFG00000038147	58.3538	-1.98006	0.0061138	-2.58264	8.40328e-05	-2.08755	0.000166849	ENSCAFG00000038147
ENSCAFG00000038197	1978.28	-0.961341	8.81374e-06	-1.24332	4.21638e-10	0.697258	0.0032945	ENSCAFG00000038197
ENSCAFG00000038589	175.077	-2.13967	1.8582e-09	-1.62012	1.58782e-05	5.07892	5.41603e-37	ENSCAFG00000038589
ENSCAFG00000038731	275.527	-3.58425	6.86224e-24	-4.52651	1.25097e-34	1.7551	3.24764e-06	ENSCAFG00000038731
ENSCAFG00000038844	35.4846	-2.79927	1.97179e-05	-2.3216	0.000756628	4.72394	6.21499e-14	ENSCAFG00000038844
ENSCAFG00000039160	51.4676	-2.81876	1.17381e-06	-2.48779	2.53784e-05	2.20601	0.000207782	ENSCAFG00000039160
ENSCAFG00000039260	521.516	-2.03946	5.93673e-11	-1.74589	3.9721e-08	3.86247	2.66285e-38	ENSCAFG00000039260
ENSCAFG00000039338	784.861	-1.19761	0.0019307	-1.62593	9.64565e-07	2.82388	4.69152e-21	ENSCAFG00000039338
ENSCAFG00000039392	3694.61	-1.36805	4.22546e-10	-1.24883	1.52701e-08	0.988434	1.64183e-05	ENSCAFG00000039392
ENSCAFG00000039500	26.8617	-2.18618	0.0117797	-2.18536	0.00966579	2.73006	0.000167428	ENSCAFG00000039500
ENSCAFG00000039524	28.2625	-3.52289	6.98493e-07	-4.18808	1.32573e-09	4.32183	1.6774e-10	ENSCAFG00000039524
ENSCAFG00000039749	450.678	-1.16042	2.51336e-05	-1.16882	1.53529e-05	0.919645	0.00148097	ENSCAFG00000039749
ENSCAFG00000039868	2338.15	-3.86939	8.72649e-70	-1.94079	1.50709e-17	6.39089	4.59907e-159	ENSCAFG00000039868
ENSCAFG00000040164	999.304	-1.6401	2.35678e-06	-1.2484	0.00102581	-3.10394	3.75589e-27	ENSCAFG00000040164
ENSCAFG00000040278	121.975	-2.99393	1.17565e-11	-2.71114	9.28918e-10	4.76999	3.48556e-25	ENSCAFG00000040278
ENSCAFG00000040531	231.579	-1.01636	0.0337836	-1.14405	0.00615662	1.06046	0.0114475	ENSCAFG00000040531
ENSCAFG00000040767	945.418	-1.09201	0.0492289	-1.25863	0.00670748	1.205	0.00812839	ENSCAFG00000040767
